# Supplementary material for: Systematic Review of the State of Knowledge About Açaí-Do-Amazonas (Euterpe precatoria Mart., Arecaceae)
Source: Plants (Basel). 2025 Aug 6;14(15):2439. doi: 10.3390/plants14152439 (PMC12349038; doi:10.3390/plants14152439)
Supplement: Supplementary file 1 [file plants-14-02439-s001.zip]

Archive with 2 entries (2 files):
- Supplementary Materials_Table S1_Spreadsheet containing the entire systematic survey of the article.xlsx
- Supplementary Materials_Table S2_Articles analyzed based on reading of the full text.pdf
