# Supplementary material for: Systematic Review of the State of Knowledge About Açaí-Do-Amazonas (Euterpe precatoria Mart., Arecaceae)
Source: Plants (Basel). 2025 Aug 6;14(15):2439. doi: 10.3390/plants14152439 (PMC12349038; doi:10.3390/plants14152439)
Supplement: Supplementary file 1 [file plants-14-02439-s001.zip › Supplementary Materials_Table S1_Spreadsheet containing the entire systematic survey of the article.xlsx]

## Sheet: Full search results
Authors	Title	Abstract	Year	Type	Comments	Search source
Abreu, Alexandre Leandro Santos De	Caracterização E Potencial Manejo De Fragmento De Floresta Estacional Semidecidual'	The suppression of forests for the development of other land uses throughout history has reduced the Atlantic Forest into fragments, threatening the biodiversity of the biome. This situation has demanded the search for alternatives that promote the economic and ecological growth of the remaining forests. The use of non-timber forest products is presented as an alternative, with Juçara (Euterpe ed…	2017	Dissertation	The Work Is Not Authorized for Disclosure	Capes
Aguiar M.O., De Mendonça M.S.	Morphological And Anatomical Studies On Germinating Seeds Of Euterpe Precatoria Mart [Aspectos Morfo-Anatômicos Do Embrião De Euterpe Precatoria Mart. Durante O Processo Germinativo]	Euterpe precatoria is a palm tree widespread in Amazon basin, in terra firme and várzea sites. The fruit is used for the production of Açaí wine, and the sten apex for the production of palm hearts (palmito), which are an important food source. Different stages of germinated açaí seed were studied in longitudinal and transversal sections, under a optical microscope. The embryonic axis is curved. …	2002			Scopos
Aguiar Madalena Otaviano; Mendonça Maria Sílvia De	Morphological And Anatomical Studies On Germina Ting Seeds Of Euterpe Precatoria Mart.	Euterpe precatoria is a palm tree wi despread in "Amazon basin, in terra firme and várzea sites. The fruit is used for the production of Açaí wine, and the sten apex for the production of palm hearts (palmito), which are an important food source. Different stages of germinated açaí seed were studied in longitudinal and transversal sections, under a optical microscope. The embryonic axis is curved…	2002			Scielo
Aguiar, Amalia Gabriela Rocha.	Manejo De População De Açaizeiro (Euterpe Oleracea Mart.) Em Parcelas De Produção De Frutos Em Área De Várzea.'	The management of açaí clumps is done with the aim of increasing fruit production and is done by eliminating low-yielding or surplus stems, as well as other species in the surrounding area, in order to reduce ecological competition for water, light and nutrients. The objective of the research was to contribute to the sustainable management of açaí palms based on the relationship between the diffe…	2016	Thesis	The Work Has Authorized Disclosure	Capes
Aguiar, Fagner Sousa De.	Identificação De Marcadores Moleculares Em Três Espécies Euterpe Utilizando Sequenciamento Rad-Seq	The high demand for açaí in the international market has pressured Brazilian producers to rationalize planting. Mixtures of the three commercially relevant species (Euterpe oleracea, Euterpe precatoria and Euterpe edulis) can occur, especially in biotechnological processes, such as enrichment of the pulp with GABA (gamma-aminobutyric acid). Nine leaf samples of the three species were collected, 3…	2020	Thesis	The Work Is Not Authorized for Disclosure	Capes
Aguiar, Fagner Souza De.	Avaliação Da Fermentação Espontânea Dos Frutos De Euterpe Oleracea Durante O Período Pós-Colheita E Suas Possíveis Implicações Sobre A Atração De Triatomíneos.		2010	Dissertation		Capes
Aguiar, M. O.; Mendonça, M. S. De.	Aspectos Morfológicos Da Germinação E Do Desenvolvimento Plantular Em Euterpe Precatoria Mart. (Açaí-Do-Amazonas).		2001			Embrapa
Aguiar, Madalena Otaviano.	Morfo-Anatomia Da Semente, Germinação E Plântula De Euterpe Precatoria Mart. (Açaí-Solteiro)'		1999	Dissertation		Capes
Aguiar,Madalena Otaviano E Mendonça, Maria Sílvia De	Morfo-Anatomia Da Semente De Euterpe Precatoria Mart. (Palmae)- Morpho-Anatomy Of The Seeds Of Euter Pe Precator Ia Mart	Euterpe precatoria (Palmae) commonly "known as """ "açaizeiro"" is very popular in the northern region of Brazil for the production of a delicious drink, obtained from the pulp of the fruit, known as açaí wine. In this paper, the morpho-anatomic description of the mature seeds of Euterpe precatoria was made, aiming to contribute to studies of micro-propagation and seedling production. The observa…	2003			Scielo
Akwie, Santuscha Njoek Lan Tjin.	Cinética De Amadurecimento, Extração E Estabilidade Das Antocianinas Do Açaí'		2000	Dissertation		Capes
Alabarce, Fernanda Da Silva.	Caracterização Ecofisiológica Do Estabelecimento Inicial De Euterpe Edulis Martius Em Diferentes Ambientes Florestais	Euterpe edulis Martius (palm tree) is a native palm tree of the Atlantic Forest whose regeneration strategy is through a seedling bank within the understory. The natural regeneration of this palm tree is threatened due to the intense illegal extraction of palm hearts in native areas. One way to minimize the negative impact of this extraction is to cultivate palm hearts in consortia, or agroforest…	2016	Thesis	The Work Has Authorized Disclosure	Capes
Alarcón, Juan Gabriel Soler.	Levantamento Florístico E Etnobotânico Em Um Hectare De Floresta De Terra Firme Na Região Do Médio Rio Negro, Roraima, Brasil.		2005	Dissertation	The Work Is Not Authorized for Disclosure	Capes
Alarcón, Juan Gabriel Soler; Peixoto, Ariane Luna.	Florística E Fitossociologia De Um Trecho De Um Hectare De Floresta De Terra Firme, Em Caracaraí, Roraima, Brasil		2007	Article		Scielo
Albuquerque, T. C. S. De; Queiroz, N. B.	Floristíca Em Áreas De Ocorrências De Açaizeiros (*Euterpe Precatoria Mart.) No Município De Rorainópolis ? Rr.		2022			Embrapa
Albuquerque, T. C. S. De; Queiroz, N. B. De; Castilho, C. V. De; Aires, F. P. G.	Densidade Populacional De Açaizeiros (Euterpe Precatoria Mart.) Na Região Do Rio Anauá Em Rorainópolis - Rr.		2019			Embrapa
Albuquerque, Teresinha Costa; Queiros, Nilma Brito.	Floristica Em Área De Ocorrência De Açaizeiroa Euterpe Precatoria		2022	Article		Embrapa
Alechandre, A.; Lopes, E.; Papa, D. De A.; Gonzaga, D. S. De O. M.	Abordagem Para Estimativa A Produção De Frutos De Populações Nativas De Açaí Solteiro (Euterpe Precatoria Mart.) Na Amazônia Sul-Ocidental: A Experiência Da Reserva Extrativista Chico Mendes, Acre.		2019			Embrapa
Alechandre, A.; Melo, T.; Fonseca, F.; Munaretti, A. M.; Evangelista, J.; Wadt, L. H. De O.	Beyond Individual Plant Yield: Integranting Diverse Socio-Environmental Factors Into Estimates Of Commercial Production Of An Amazonian Non-Timber Forest Product.		2014			Embrapa
Alegre, Patricia Helena Correa	Influência Da Suplementação De Açaí (Euterpe Oleracea Mart.) No Modelo De Isquemia-Reperfusão Em Ratos	Introduction: Oxidative stress is one of the main mechanisms of injury during and after myocardial ischemia. Açaí is a fruit with high antioxidant capacity. The aim of this study was to evaluate the influence of açaí in the global ischemia-reperfusion model in rats. Material and methods: Nineteen male Wistar rats were used and allocated into 2 groups: Control (received a standard diet) and Açaí (…	2017	Dissertation	The Work Has Authorized Disclosure	Capes
Alexandre, Patrícia Da Silva.	Crescimento E Teores De Macronutrientes De Mudas De Açaizeiro (Euterpe Oleracea Mart.) Em Substratos Adubados Com Fósforo.		2011	Dissertation		Capes
Alexandre, Thamara Rodrigues.	Efeitos De Nanoemulsões À Base De Óleo De Açaí (Euterpe Oleracea Mart.) E Ácido Anacárdico Em Células De Câncer De Mama'	The most common neoplasm among women worldwide is breast cancer. Euterpe oleracea Mart., popularly known as açaí, has been extensively studied in recent years due to its high amount of polyphenols, which have antiproliferative, pro-apoptotic, tumor suppression and prevention of adipogenesis, oxidative stress and inflammation activities. Anacardium occidentale, popularly known as cashew, derives f…	2018	Dissertation	The Work Is Not Authorized for Disclosure	Capes
Aliberti, Nathalia Da Cunha Murasaki.	Influência Da Homogeneização A Alta Pressão Sobre A Retenção De Antocianinas Presentes Na Polpa De Açaí (Euterpe Oleraceae Mart.).'		2009	Thesis		Capes
Allmen, Christiane Von.	Predação De Sementes De Uma População De Euterpe Edulis Martius Em Um Trecho De Floresta Atlântica N Aregião De Sete Barras, Sp.		2002	Dissertation		Capes
Almeida Ueliton Oliveira De; Andrade Neto Romeu De Carvalho; Lunz Aureny Maria Pereira; Nogueira Sônia Regina; Costa David Aquino Da; Araújo James Maciel De	Environment And Slow-Release Fertili Zer In The Production Of Euterpe Precatoria Seedlings.	ABSTRACT Euterpe precatoria Mart. ha s been dema "nded due to the functional characteristics of its fruits and, therefore, its planting has been encouraged. However, there is a lack of information about the seedling production system of this palm tree. Neither a favorable environment nor the amount of fertilizer in the substrate have been defined for the production of healthy and vigorous seedlin…	2018			Scielo
Almeida, Adrielson Furtado.	Análise Etnoecológica Da Floresta De Várzea Da Ilha De Sororoca, Ananindeua,Pará'		2010	Dissertation		Capes
Almeida, Benedito De Brito.	O Aumento Da Produção Do Açaí (Euterpe Oleraceae Mart.) E As Alterações Socioambientais Na Várzea De Igarapé Miri/Pa	The production of açaí (Euterpe oleracea) has contributed significantly to the distribution of income among riverside families in several municipalities in the northeast of Pará. In addition to being an extremely important source of income, since it is the basis of the economy in the state of Pará, açaí is also an essential product for the diet of the people of Pará, as it is a fruit rich in prot…	2020	Dissertation	The Work Has Authorized Disclosure	Capes
Almeida, Clinston Paulino De.	Preparação E Caracterização De Filmes Híbridos Carregados Com Extrato De Açaí (Euterpe Oleracea)	The development of materials based on biodegradable products is seen as an alternative to reduce environmental damage caused by the disposal of products based mainly on synthetic polymers. Among the proposed solutions is the use of biopolymers with properties capable of reducing the degradation time after disposal in nature. Among the most studied biopolymers, chitosan, a polysaccharide obtained …	2021	Thesis	The Work Is Not Authorized for Disclosure	Capes
Almeida, Hamilton Jesus Santos.	Influencia Do Sombreamento, Da Umidade Do Solo, Da Posicao Da Semente E Temperatura Na Germinacao Da Jucara, Euterpe Oleracea Mart.		1992	Dissertation		Capes
Almeida, Hellem Pinheiro.	Análise De Produtores E Consumidores De Açaí (Euterpe Oleracea Mart.) Manejado Em Comunidades Ribeirinhas No Município De Igarapé-Miri, Pará'	The açaí palm (Euterpe oleracea) is a palm tree native to the Amazon region, found in floodplains, igapó and terra firme soils. This research aimed to perform a socioeconomic diagnosis and estimate the self-consumption pattern of riverside residents in the municipality of Igarapé-Miri, Pará. Sixty-one riverside family units from the Anapú, Caji and Meruú communities were interviewed. Non-probabil…	2020	Dissertation	The Work Has Authorized Disclosure	Capes
Almeida, Nicholas Tadeu Vannuchi Da Costa.	Extração De Antocianinas De Juçara (Euterpe Edulis Mart.) Usando Solventes Eutéticos Profundos, Aplicação Nanotecnológica E Para Impressão 3D De Alimentos'	There is currently growing concern among the food industry and nutrition professionals around the world regarding the consumption of artificial colors. These colors, which have been gradually banned by important national and supranational organizations, have shown adverse effects on human health. In this context, the use of natural colors has proven to be a welcome alternative, encouraging the su…	2022	Thesis	The Work Is Not Authorized for Disclosure	Capes
Almeida, U. O. De A.; Andrade Neto, R. De C.; Bezerra, J. L. De S.; Araújo, J. M. De; Lunz, A. M. P.; Oliveira, J. R. De.	Desenvolvimento Inicial De Açaizeiro Solteiro Em Resposta A Adubação Potássica.		2015			Embrapa
Almeida, U. O. De.	Consórcio De Bananeira Terra, Cultivar D'Angola, Com Açaizeiro (Euterpe Precatoria Mart.) Em Diferentes Espaçamentos.		2015			Embrapa
Almeida, U. O. De; Andrade Neto, R. De C.; Cades, M.; Gomes, R. R.; Santos, R. S. Dos; Lunz, A. M. P.; Costa, D. A. Da; Araújo, J. C. De; Araújo, J. M. De.	Crescimento E Rendimento De Bananeira Consorciada Com Açaizeiro (Euterpe Precatoria L.).		2019			Embrapa
Almeida, U. O. De; Andrade Neto, R. De C.; Lunz, A. M. P.; Araújo Neto, S. E. De; Tavella, L. B.	Weed Incidence In An Intercropping System Of Banana, Type Plantain, Cv. D'Angola , With Assai Palm In Diferent Arrangements.		2019			Embrapa
Almeida, U. O. De; Andrade Neto, R. De C.; Lunz, A. M. P.; Araújo, J. M. De; Araújo, C. S. De.	Comportamento De Açaizeiro (Euterpe Precatoria Mart.) Submetido A Sombreamento Com Bananeira Em Diferentes Arranjos.		2016			Embrapa
Almeida, U. O. De; Andrade Neto, R. De C.; Lunz, A. M. P.; Cades, M.; Costa, D. A. Da; Araújo, J. M. De; Teixeira Júnior, D. L.; Rodrigues, M. J. Da S.	Produção De Bananeira, Cultivar D'Angola, Consorciada Com Açaizeiro Solteiro Em Diferentes Arranjos De Plantio.		2019			Embrapa
Almeida, U. O. De; Andrade Neto, R. De C.; Lunz, A. M. P.; Cades, M.; Fredenberg, N. T. N.; Ribeiro, A. M. A. De S.	Crescimento Inicial De Mudas De Euterpe Precatoria Em Função Da Adubação Nitrogenada.		2014			Embrapa
Almeida, U. O. De; Andrade Neto, R. De C.; Lunz, A. M. P.; Cades, M.; Gomes, R. R.	Crescimento Inicial De Açaizeiro Consorciado Com Bananeira Comprida Em Diferentes Espaçamentos.		2014			Embrapa
Almeida, U. O. De; Andrade Neto, R. De C.; Lunz, A. M. P.; Costa, D. A. Da; Araujo, J. M. De; Rodrigues, M. J. Da S.	Crescimento De Açaizeiro (Euterpe Precatoria Mart.) Consorciado Com Bananeira.		2018			Embrapa
Almeida, U. O. De; Andrade Neto, R. De C.; Lunz, A. M. P.; Nogueira, S. R.; Costa, D. A. Da; Araújo, J. M. De.	Environment And Slow-Release Fertilizer In The Production Of Euterpe Precatoria Seedlings.		2018			Embrapa
Almeida, U. O. De; Andrade Neto, R. De C.; Marinho, J. T. De S.; Gomes, R. R.; Costa, D. A. Da; Capistrano, M. Da C.	Levantamento Fitossociológico De Plantas Daninhas Em Cultivo De Açaizeiro Solteiro.		2015			Embrapa
Almeida, U. O. De; Andrade Neto, R. De C.; Marinho, J. T. De S.; Gomes, R. R.; Oliveira, J. R. De; Santos, R. S. Dos; Teixeira Junior, D. L.; Araújo, J. C. De.	Fitossociologia De Plantas Daninhas Em Cultivo De Açaizeiro.		2019			Embrapa
Almeida, Ueliton Oliveira De	Consórcio De Bananeira Terra, Cultivar D’Angola, Com Açaizeiro (Euterpe Precatoria Mart.) Em Diferentes Espaçamentos	This study aimed to evaluate the agronomic performance of the intercropping between açaí (Euterpe precatoria) and banana cv. D'angola in different spacings. The experiment was installed in the experimental field of Embrapa Acre, in complete randomized blocks with four replications and six plants per plot, both banana and açaí. The treatments were arranged as follows: T1 – banana (3 x 3 m); T2 – b…	2015	Dissertation		Capes
Almeida, Ueliton Oliveira De ; Neto, Romeu De Carvalho Andrade; Lunz, Aureny Maria Pereira; Nogueira, Sônia Regina Nogueira; Costa, David Aquino Da; Araújo, James Maciel.	Environment And Slow-Release Fertilizer		2018	Article		Scielo
Almeida, Vinícius Campos De.	Composição Florística E Estrutura Do Estrato Arbóreo De Uma Floresta Situada Na Zona Da Mata Mineira, Município De Lima Duarte, Mg'		1996	Dissertation		Capes
Alvares, Suzana Marques Rodrigues.	Limites E Potencialidades Da Transição Agroecológica Com Sistemas Agroflorestais No Vale Do Ribeira - Sp'	The Ribeira Valley has the largest continuous area of preserved Atlantic Forest in Brazil, where the remarkable biodiversity, protected by conservation units, contrasts with the low quality of life indicators of the population. Families from the rural neighborhood of Rio Preto, in the municipality of Sete Barras/SP, live around the Carlos Botelho State Park and amidst the monoculture banana farms…	2018	Thesis	The Work Has Authorized Disclosure	Capes
Alvarez-Montalván C.E., Manrique-León S., Vela-Da Fonseca M., Cardozo-Soarez J., Callo-Ccorcca J., Bravo-Camara P., Castañeda-Tinco I., Alvarez-Orellana J.	Floristic Composition, Structure And Tree Diversity Of An Amazon Forest In Peru [Composición Florística, Estructura Y Diversidad Arbórea De Un Bosque Amazónico En Perú]	The Amazonian forests of Peru are among the most diverse and disturbed by anthropic activities on the planet, today there are still gaps on the composition of the communities and their inter-specific relationships. A forest inventory was carried out in a terraced forest in the Madre de Dios region, 5 blocks were established with 2 rectangular plots of 20m x 500m each to identify and measure indiv…	2021			Scopos
Alvarez-Montalván, Carlos E. Manrique-León, Saúl Fonseca, Mauro Vela-Da Cardozo-Soarez, Jorge Callo-Ccorcca, Julio Bravo-Camara, Pamela Castañeda-Tinco, Italo Alvarez-Orellana, Julio	Floristic Composition, Structure And Tree Diver Sity Of An Amazon Forest In Peru.	The Amazonian forests of Pe ru are amon "g the most diverse and disturbed by anthropic activities on the planet, today there are still gaps on the composition of the communities and their inter-specific relationships. A forest inventory was carried out in a terraced forest in the Madre de Dios region, 5 blocks were established with 2 rectangular plots of 20m x 500m each to identify and measure in…	2021			Scielo
Alvarez-Montalvan, Ce; Manrique-Leon, S; Vela-Da Fonseca, M; Cardozo-Soarez, J; Callo-Ccorcca, J; Bravo-Camara, P; Castaneda-Tinco, I; Alvarez-Orellana, J	Floristic Composition, Structure And Tree Diversity Of An Amazon Forest In Peru	The Amazonian forests of Peru are among the most diverse and disturbed by anthropic activities on the planet, today there are still gaps on the composition of the communities and their inter-specific relationships. A forest inventory was carried out in a terraced forest in the Madre de Dios region, 5 blocks were established with 2 rectangular plots of 20m x 500m each to identify and measure indiv…	2021	Http://Dx.Doi.Org/10.17268/Sci.Agropecu.2021.009		Wos
Alves V.M., Asquieri E.R., Araújo E.D.S., Martins G.A.S., De Melo A.A.M., De Freitas B.C.B., Damiani C.	Provenient Residues From Industrial Processing Of Açaí Berries (Euterpe Precatoria Mart): Nutritional And Antinutritional Contents, Phenolic Profile, And Pigments",2022,"Food Science And Technology (Brazil).	With worldwide recognition of the açaí berry as a source of nutrients and promising raw material, its residues/co-products such as peels and seeds have become an environmental problem. The present work aimed to characterize the pulp residue (peel + pulp), fresh dreg, and respective flour, as well as the seed and respective flour. The fractions were analyzed for physical, chemical, technological p…	2022			Scopos
Alves, Diamantino.	Atividade Antitumoral E Antibacteriana De Metabólitos Secundários De Fungos Endofíticos Isolados De Euterpe Oleracea Mart.	Fungi are unicellular or multicellular organisms with eukaryotic cells, that is, with a nucleus surrounded by a membrane. These organisms are heterotrophic and do not have plastids or photosynthetic pigments. Depending on the type of pores produced during their life cycle, fungi can be classified as: Mastomycetes, Yeasts, Zygomycota, Basidiomycota and Ascomycota. The term "secondary metabolism" w…	2023	Dissertation	The Work Has Authorized Disclosure	Capes
Alves, Luciana Ferreira.	Competicao Intraespecifica E Padrao Espacial Em Uma Populacao De Euterpe Edulis Mart. (Arecaceae).		1994	Dissertation		Capes
Alves, Rafaela Cristina Barata.	Utilização De Rejeitos Do Beneficiamento De Açaí (Euterpe Oleracea) Para Obtenção De Aroma De Coco Por Trichoderma Harzianum		2011	Dissertation		Capes
Alves, Thayana Da Conceicao.	Perfil Químico E Caracterização De Metabólitos Na Polpa Do Açaí (Euterpe Oleracea Mart.) Por Rmn'		2018	Thesis	The Work Has Authorized Disclosure	Capes
Alves, Thayana Da Conceicao.	Perfil Químico E Caracterização De Metabólitos Na Polpa Do Açaí (Euterpe Oleracea Mart.) Por Rmn'	Chemical profile and structural characterization of metabolites in açaí pulp (Euterpe oleracea Mart.) by NMR. Açaí is a widely consumed food throughout the northern region of Brazil and has been gaining consumers in other regions of the country and abroad. With the increasing demand for pulp, quality control measures become necessary to aid its commercialization, but there are some problems such …	2018	Thesis	The Work Has Authorized Disclosure	Capes
Alves, Vânia Maria; Asquieri, Eduardo Ramirez;Araújo Elias Da Silva; Martins Glêndara Aparecida De Souza; Melo Adriane Alexandre Machado De; Freitas Barbara Catarina Bastos De; Damiani Clarissa	Provenient Residues From Industrial Processing Of Açaí Berries (Euterpe Precatoria Mart): Nutritional And Antinutritional Contents, Phenolic Profile, And Pigments.	Abstract With worldwide recognition of the açaí "berry as a source of nutrients and promising raw material, its residues/co-products such as peels and seeds have become an environmental problem. The present work aimed to characterize the pulp residue (peel + pulp), fresh dreg, and respective flour, as well as the seed and respective flour. The fractions were analyzed for physical, chemical, techn…	2022			Scielo
Alves, Vm; Asquieri, Er; Araujo, Ed; Martins, Gad; De Melo, Aam; De Freitas, Bcb; Damiani, C	Provenient Residues From Industrial Processing Of Acai Berries (Euterpe Precatoria Mart): Nutritional And Antinutritional Contents, Phenolic Profile, And Pigments	With worldwide recognition of the acai berry as a source of nutrients and promising raw material, its residues/co-products such as peels and seeds have become an environmental problem. The present work aimed to characterize the pulp residue (peel + pulp), fresh dreg, and respective flour, as well as the seed and respective flour. The fractions were analyzed for physical, chemical, technological p…	2022	Http://Dx.Doi.Org/10.1590/Fst.77521		Wos
Alvino, Fabrizia De Oliveira.	Florística E Estrutura Da Vegetação Espontânea E Do Banco De Sementes Em Sistemas Agroflorestais, Bragança, Pa'		2012	Thesis		Capes
Amaral, Genilda Canuto	Ecofisiologia De Espécies Amazônicas (Pilocarpus Microphyllus E Euterpe Oleracea) Em Cenários De Mudanças Climáticas'	The ecophysiological responses of many plant species to predicted climate change are still unknown. One example is the species Pilocarpus microphyllus and Euterpe oleracea (popularly known as jaborandi and açaí, respectively). These are Amazonian species of great national and international commercial interest. In this context, the research was divided into three chapters with the following object…	2020	Thesis	The Work Has Authorized Disclosure	Capes
Amaral, Idemê Gomes De.	Efeito Do Lodo De Curtume Como Substrato De Crescimento De Plântulas De Açaizeiro, Cultivar Brs-Pará'		2009	Thesis		Capes
Amaral, Vilma Aparecida Do.	Considerações Sobre A Prova Testemunhal No Direito Processual Civil Brasileiro: Depoimento On-Line'		2011	Dissertation		Capes
Ana, Marcella Ramos Sant.	Avaliação Do Potencial Anti-Inflamatório E Antioxidante Da Jabuticaba (Myrciaria Cauliflora), Do Açaí Jussara (Euterpe Edulis Martius) E Do Jambolão (Sysygium Cumini) Em Camundongo Swiss Submetidos À Dieta De Cafeteria'	Increased body fat is associated with increased inflammation and oxidative stress, which can compromise an individual's health. An alternative to try to reestablish the body's oxidative and inflammatory balance would be the ingestion of antioxidant compounds, such as polyphenols present in fruits such as jabuticaba (Myrciaria cauliflora), jambolão (Syzygium cumini) and açaí jussara (Euterpe eduli…	2014	Dissertation	The Work Has Authorized Disclosure	Capes
Andrade Neto, R. De C.; Almeida, U. O. De; Lunz, A. M. P.; Oliveira, T. K. De; Nogueira, S. R.; Oliveira, J. R. De.	Características Agronômicas De Bananeira Terra, Cv. D'Angola, Em Consórcio Com Açaizeiro (Euterpe Precatoria Mart.).		2015			Embrapa
Andrade Neto, R. De C.; Almeida, U. O. De; Lunz, A. M. P.; Oliveira, T. K. De; Nogueira, S. R.; Oliveira, J. R. De.	Espaçamentos Para Bananeira Comprida, Cv. D'Angola, Em Consórcio Com Açaizeiro-Solteiro (Euterpe Precatoria).		2015			Embrapa
Andrade, Antonio Carlos Silva De	Estudos Sobre Conservacao De Sementes De Palmito (Euterpe Edulis Mart.).		1994	Dissertation		Capes
Andrade, Gabriela Ribeiro De.	"Limitações Para O Estabelecimento De Plântulas Nativas Na Restauração Florestal"		2011	Dissertation		Capes
Andrade, Letícia Guimarães De	Aspectos Ecofisiológicos Da Germinação De Sementes E Do Estabelecimento De Plântulas De Euterpe Edulis Mart.		2012	Dissertation		Capes
Andrade, Moab Torres De.	Proteomica Quantitativa E Histologia Do Pericarpo De Acai (Euterpe Oleracea Mart.) Em Desenvolvimento'	The açaí (Euterpe oleracea Mart.) pericarp has aroused great economic and scientific interest, especially due to the presence of bioactive compounds. However, genetic information about the species, as well as about the metabolic and histological dynamics during pericarp development, is scarce. Thus, the objective of this study was the histological and quantitative proteomic analysis of the develo…	2018	Dissertation	The Work Is Not Authorized for Disclosure	Capes
Andrade, P. C.; Oliveira, M. Do S. P. De.	Viabilidade De Grãos De Pólen Conservados In Vitro Em Duas Espécies Do Gênero Euterpe.		2012			Embrapa
Andrade, P. C.; Oliveira, M. Do S. P. De.	Viabilidade De Pólen Em Germoplasma De Euterpe Precatoria Mart.		2012			Embrapa
Andrade, P. C.; Oliveira, M. Do S. P. De.	Viabilidade Polínica Em Euterpe Precatoria Mart.		2013			Embrapa
Anjos, Adilson Dos.	Análise Do Padrão De Distribuição Espacial Do Palmiteiro (Euterpe Edulis) Utilizando A Função K De Ripley'		1998	Dissertation		Capes
Anselmo, Paulyne Tolentino.	Desenvolvimento De Flan Probiótico À Base De Proteínas Do Soro De Leite E Açaí'	High biological value proteins such as whey proteins, antioxidants and probiotic microorganisms have been very well accepted in food composition. These compounds are frequent targets of investigations due to their positive effects on health. This study aimed to develop and characterize a probiotic dessert based on whey protein isolate (WPI), gelatin, açaí, sugar and Lactobacillus rhamnosus HN001,…	2018	Dissertation	The Work Is Not Authorized for Disclosure	Capes
Aranguren Carolina Isaza; Galeano Gloria; Bernal Rodrigo	Management Of Asaí (Euterpe Precator Ia Mart.) F Or Fruit Production In Southern Colombian Amazonia.	The fruits of asaí (Euterpe precator ia Mart.) a "re a traditional food for Amazonian inhabitants who harvest it from wild populations, employing management practices that affect palm populations and productivity. Here we present management data on fruit harvesting in a Tikuna community in the Colombian Amazon. We identified the market structure in Leticia and evaluated the population structure a…	2014			Scielo
Aranha, Luciana Nicolau.	Efeitos Da Dieta Associada Ao Consumo De Açaí (Euterpe Oleracea Mart.) Em Biomarcadores Metabólicos, No Estado Antioxidante, Estresse Oxidativo E Na Resposta Inflamatória De Indivíduos Com Excesso De Peso E Dislipidêmicos'	Background: Obesity and dyslipidemia are cardiovascular risk factors and are related to inflammation and oxidative stress. Diet is an important modifiable factor for the treatment of obesity and dyslipidemia, and açaí is a fruit that, due to its high concentrations of monounsaturated fatty acids (MUFA) and polyphenols, could bring health benefits by improving the lipid profile and reducing inflam…	2019	Thesis	The Work Has Authorized Disclosure	Capes
Arasato, Luciana Satiko.	Contribuição Da Modelagem Espacial Para O Estudo De Palmeiras: A Euterpe Edulis Mart. Na Mata Atlântica E A Família Arecaceae No Brasil		2011	Dissertation		Capes
Araujo, A. A.; Leite, A. C. P.; Cartaxo, C. B. Da C.; Mcgrath, D.; Brito, E. C. M.	Pesquisa De Mercado Sobre Produtos Agroflorestais: Cupuaçu (Theobroma Grandiflorum), Açaí (Euterpe Sp) E Cajá (Spondias Lutea).		1994			Embrapa
Araújo, André Luis Lima De.	Complexidade Da Acumulação De Elementos Químicos Por Árvores Nativas Da Mata Atlântica.		2009	Dissertation		Capes
Araujo, Bruna Medeiros De.	Efeitos Do Consumo Da Polpa De Juçara (Euterpe Edulis Mart.) Liofilizada Sobre Os Danos Induzidos Pelo Cádmio Em Parâmetros Reprodutivos De Ratos Wistar	Objectives: To analyze the effects of juçara pulp consumption on reproductive parameters of rats exposed to cadmium chloride by single intraperitoneal injection. Methods: The treatment (56 days) used 32 adult Wistar rats distributed into: CTRL group (0.9% saline ip; control diet); Cd (1.2 mg/kg CdCl2 ip; control diet); CdJU (1.2 mg/kg CdCl2 ip; diet supplemented with 0.5% lyophilized juçara pulp)…	2017	Dissertation	The Work Is Not Authorized for Disclosure	Capes
Araújo, C. S. De; Lunz, A. M. P.; Andrade Neto, R. De C.; Carneiro, J. C.; Nogueira, R. Da S.; Oliveira, J. B. De.	Crescimento De Mudas De Euterpe Precatoria Mart. Em Função Do Tipo De Substrato.		2021			Embrapa
Araújo, C. S. De; Lunz, A. M. P.; Andrade Neto, R. De C.; Santos, V. B. Dos; Nogueira, S. R.; Silva, A. J. De S.; Santos, R. S. Dos; Carneiro, J. C.	Substratos Alternativos No Crescimento Inicial De Mudas De Açaizeiro (Euterpe Precatoria Mart.).		2018			Embrapa
Araújo, C. S. De; Lunz, A. M. P.; Santos, V. B. Dos; Andrade Neto, R. De C.; Nogueira, S. R.; Santos, R. S. Dos.	Use Of Agro-Industry Residues As Substrate For The Production Of Euterpe Precatoria Seedlings.		2020			Embrapa
Araújo, C. S. De; Lunz, A. M. P.; Santos, V. B. Dos; Andrade Neto, R. De C.; Nogueira, S. R.; Santos, R. S. Dos.	Use Of Agro-Industry Residues As Substrate For The Production Of Euterpe Precatoria Seedlings.		2020			Embrapa
Araujo, Caroline Alves De	Efeito Terapêutico Do Extrato Do Caroço Do Açaí Sobre O Metabolismo Glicídico, Sobre As Alterações Metabólicas, Hepáticas E Pancreáticas Em Modelo Experimental De Obesidade: Estudo Comparativo Com A Metformina'	Obesity is characterized by abnormal or excessive fat accumulation that leads to a low-grade, chronic, systemic inflammatory state that can lead to the development of several metabolic alterations, thus increasing health risks. It is a disease with multifactorial causes, difficult to control and that considerably reduces the quality of life and life expectancy. The literature has shown promising …	2022	Dissertation	The Work Is Not Authorized for Disclosure	Capes
Araujo, Cleyton Silva De	Substratos Alternativos Para A Produção De Mudas De Açaizeiro (Euterpe Precatoria Mart.)	The increasing consumption of açaí derivatives has encouraged producers to commercially cultivate açaí. However, the production of single açaí fruits (Euterpe precatoria) in the western Amazon region still comes mainly from extractivism. The availability of quality seedlings may be an alternative to expand the market for this fruit in the region. The present study aimed to evaluate the use of alt…	2019	Dissertation		Capes
Araujo, Cleyton Silva De; Lunz, Aureny Maria Pereira; Santos, Vanderley Borges Dos; Neto, Romeu De Carvalho Andrade; Nogueira, Sônia Regina; Santos, Rayane Silva Dos.	Use Of Agro-Industry Residues As Substrate For The Production Of Euterpe Precatoria Seedlings	The availability of good quality seedlings of single açaí palm (Euterpe precatoria) is a fundamental requirement for the expansion of the cultivation of this species. The objective of this study was to evaluate the use of residues from fruit agroindustries as substrate for the production of single açaí palm seedlings. The experiment was conducted under nursery conditions, in a completely randomiz…	2020	Article		Scielo
Araujo, Fabio Dos Reis Ribeiro De	Efeito Da Omissão De Nutrientes No Crescimento E Estado Nutricional De Mudas De Açaizeiro (Euterpe Oleracea Mart.) Var. Ver-O-Peso Em Latossolo Amarelo Argiloso E Arenoso'		2016	Thesis	The Work Is Not Authorized for Disclosure	Capes
Araújo, Fábio Dos Reis Ribeiro De	Diversidade De Usos E Conhecimento Local Sobre Palmeiras (Arecaceae) Na Amazônia Oriental'		2011	Dissertation		Capes
Araujo, Henrique Loback Lopes De.	Efeitos De Combinações Entre O Ácido Anacárdico Derivado Da Casca Da Castanha Do Caju (Anacardium Occidentale) E O Óleo De Açaí (Euterpe Oleracea Mart.), Livres Ou Nanoestruturados, No Tratamento De Células De Câncer De Pele Não Melanoma, In Vitro'	Non-melanoma skin cancer (NMSC) is the most common type of cancer in Brazil and worldwide. Anacardic acid (AA) is a compound found in the shell of the cashew nut (Anacardium occidentale) that has attracted great interest in recent years due to its antitumor, antibiotic, gastroprotective and antioxidant properties. Açaí (Euterpe oleracea Mart.) has also attracted the attention of researchers becau…	2017	Dissertation	The Work Is Not Authorized for Disclosure	Capes
Araújo, J. C. De.	Adubação Nitrogenada E Fosfatada Para Produção De Mudas De Açaizeiro Solteiro (Euterpe Precatoria Mart.).		2021			Embrapa
Araújo, J. M. De; Andrade Neto, R. De C.; Lunz, A. M. P.; Almeida, U. O. De; Araújo, C. S. De.	Crescimento De Mudas De Açaizeiro (Euterpe Precatoria Mart.) Em Diferentes Condições De Sombreamento.		2016			Embrapa
Araujo, Jamayra Conceicao De.	Adubação Nitrogenada E Fosfatada Para Produção De Mudas De Açaizeiro Solteiro (Euterpe Precatoria Mart.)'	Euterpe precatoria Mart. is one of the most promising and potentially productive species in the Amazon region, which has gained market share due to the nutritional quality of its fruit pulp. Nutrient supply during the nursery phase is one of the most important aspects for obtaining quality seedlings. Thus, the objective of this study was to evaluate the effect of nitrogen and phosphorus doses on …	2021	Thesis		Capes
Araujo, James Maciel De.	Adubo De Liberação Lenta E Ambiente Na Produção De Mudas De Açaizeiro (Euterpe Oleraceae)'	Seedling production is a fundamental process for the success of the plant in the field, and during this period the plant requires favorable conditions for its development. The objective of this study was to evaluate the effect of different environmental conditions and doses of slow-release fertilizer. The experiment was installed and conducted at the Experimental Field of Embrapa Acre. The experi…	2017	Dissertation	The Work Is Not Authorized for Disclosure	Capes
Araujo, Janyne Luiz E Silva.	A Formação Experencial De Uma Família Ribeirinha Amazônica Ao Longo Da Cadeia Produtiva Do Açaí(Euterpe Oleracea Mart.) Da Ilha Arapiranga Ao Mercado Ver-O-Peso (Belém-Pará)'	The natural resources from the Amazon rainforest are essential for the riverside communities that inhabit the region, whose main activity is plant extraction to ensure their economic and food subsistence. Among the non-timber extractive products, açaí has gained prominence in recent years, as it has started to be consumed on a large scale in other Brazilian states and other countries, becoming on…	2017	Dissertation	The Work Has Authorized Disclosure	Capes
Araujo, Luciana Spinelli De.	Padrões E Condicionantes Da Dinâmica Da Paisagem Na Floresta Com Bambus Do Parque Estadual Intervales, Sp'		2008	Thesis		Capes
Araújo, Núbia Rafaela Ribeiro.	Avaliação In Vitro Da Atividade Antimicrobiana De Extratos Vegetais Sobre Microrganismos Relacionados À Lesão De Mucosite Oral'		2010	Dissertation		Capes
Araujo, Samara Cordeiro De	Efeito Da Encapsulação Por Gelificação Iônica Da Polpa De Juçara (Euterpe Edulis Martius) Na Bioacessibilidade Das Antocianinas'	The juçara palm (Euterpe edulis M.) is native to the Atlantic Forest and is threatened with extinction. The pulp obtained from its fruits has stood out due to its high anthocyanin content. Anthocyanins are unstable at different pHs, which makes them susceptible to structural changes during digestion, which alters their bioaccessibility. Encapsulation of juçara pulp could be an alternative to impr…	2020	Dissertation	The Work Has Authorized Disclosure	Capes
Araújocleyton Silva De; Lunz Aureny Maria Pereira; Santos Vanderley Borges Dos; Andrade Neto Romeu De Carvalho; Nogueira Sônia Regina; Santos Rayane Silva Dos	Use Of Agro-Industry Residues As Sub Strate For The Production Of Euterpe Precatoria Seedlings.	ABSTRACT The availability of single assai palm "(Euterpe precatoria) seedlings with good quality is a fundamental requirement to expand the cultivation of the species. This study aimed to assess the use of fruit agro-industry residues as substrate for producing single assai seedlings. The experiment was carried out under nursery conditions, in a completely randomized design, with four replication…	2020			Scielo
Arellano, Lenin Fernandez.	Obtenção E Caracterização De Comprimidos Nutracêuticos, Por Compressão Direta, Contendo Extrato Seco Por Spray Dryer De Açaí (Euterpe Spp)'	NOT DISCLOSED FOR PATENT REASONS	2017	Dissertation	The Work Is Not Authorized for Disclosure	Capes
Argentato, Perla Pizzi.	Suplementação Com A Polpa Do Fruto De Juçara (Euterpe Edulis Mart.) Durante A Gestação E Lactação Sobre A Inflamação E Expressão Da Proteína Desacopladora 1 (Ucp-1) No Tecido Adiposo Marrom E Função Mutagênica No Fígado Da Prole Aos 21 Dias'	Introduction: The fruit of the juçara palm (Euterpe edulis Mart.) is a native species of Brazil. Studies investigating the consumption of juçara are still scarce in the literature, especially regarding fetal metabolic programming. Objective: To investigate the effect of maternal supplementation with juçara fruit pulp in rats treated with hydrogenated vegetable fat (HVF) during pregnancy and lacta…	2017	Dissertation	The Work Is Not Authorized for Disclosure	Capes
Arnoso, Bernardo Junqueira De Moraes.	Efeito Terapêutico Do Extrato Do Caroço Do Açaí Sobre As Alterações Cardiovasculares Na Obesidade: Estudo Comparativo Com A Rosuvastatina'	Obesity is a growing global health problem and is strongly associated with comorbidities, such as cardiovascular diseases. C57BL/6 mice are an excellent model for studying diet-induced obesity. Foods rich in polyphenols, such as açaí, promote general health benefits, also reflected in cardiovascular benefits. The hydroalcoholic extract of açaí seeds (ASE) has previously demonstrated beneficial ca…	2020	Dissertation	The Work Is Not Authorized for Disclosure	Capes
Arruda Y.M.B.C., Ferraz I.D.K., De F E Albuquerque M.C.	Sources And Concentrations Of Smoke-Water On The Seed Germination And Seedling Vigor Of Tomato [Fontes E Concentrações De Águas De Fumaça Na Germinação De Sementes E No Vigor De Plântulas De Tomate].	Smoke and smoke diluted in water, known as smoke-water, can be used to promote both seed germination and seedling vigor of several wild and cultivated species. The objective of this study was to assess the effectiveness of smoke-water produced with different sources (raw materials) and concentrations on seed germination and seedling vigor of tomato. Smoke-water was produced with ten different raw…				Scopos
Arruda, Yêda Maria Bc ; Ferraz, Isolde Dorothea K; Albuquerque Maria Cristina De F	Sources And Concentrations Of Smoke- Water On Th E Seed Germination And Seedling Vigor Of Tomato.	Smoke and smoke diluted in water, kn own as smok "e-water, can be used to promote both seed germination and seedling vigor of several wild and cultivated species. The objective of this study was to assess the effectiveness of smoke-water produced with different sources (raw materials) and concentrations on seed germination and seedling vigor of tomato. Smoke-water was produced with ten different …	2012			Scielo
Arruda, Ymbc; Ferraz, Idk; Albuquerque, Mcde	Sources And Concentrations Of Smoke-Water On The Seed Germination And Seedling Vigor Of Tomato	Smoke and smoke diluted in water, known as smoke-water, can be used to promote both seed germination and seedling vigor of several wild and cultivated species. The objective of this study was to assess the effectiveness of smoke-water produced with different sources (raw materials) and concentrations on seed germination and seedling vigor of tomato. Smoke-water was produced with ten different raw…	2012	Http://Dx.Doi.Org/10.1590/S0102-05362012000200018		Wos
Avalos G., Cambronero M., Alvarez-Vergnani C.	Allometric Models To Estimate Carbon Content In Arecaceae Based On Seven Species Of Neotropical Palms.	We present allometric models for estimating total carbon content and above ground carbon (AGC) for the Arecaceae family, and for seven abundant neotropical palm species: the canopy species Socratea exorrhiza (n = 10) and Iriartea deltoidea (n = 10), the sub-canopy palm Euterpe precatoria (n = 10), and the understory species Asterogyne martiana (n = 15), Prestoea decurrens (n = 10), Geonoma interr…	2022			Scopos
Avalos G., Fernández Otárola M., Engeln J.T.	Successional Stage, Fragmentation And Exposure To Extraction Influence The Population Structure Of Euterpe Precatoria (Arecaeae) [Influencia De La Etapa De Sucesión, Fragmentación Y Exposición A La Extracción En La Estructura Poblacional De Euterpe Precatoria (Arecaeae)].	The neotropical palm Euterpe precatoria is subject to extraction for its valuable palm heart. The development of management and conservation practices for this species requires understanding of its population structure, dynamics, and traditional use across the range of environments it inhabits, from different successional stages in continuous forest to forest fragments. Here, we analyzed how the …				Scopos
Avalos G., Otárola M.F.	Allometry And Stilt Root Structure Of The Neotropical Palm Euterpe Precatoria (Arecaceae) Across Sites And Successional Stages	The lack of secondary meristems shapes allometric relationships of the palms, influencing species segregation according to their capacity to adjust form and function to spatial and temporal changes in environmental conditions. We examined the stem height vs. diameter allometry of Euterpe precatoria across environmental gradients and measured how terrain inclination and palm size affected stilt ro…	2010			Scopos
Avalos G., Schneider R.A.	Quantification Of Ramet Production In The Neotropical Palm Euterpe Precatoria (Arecaceae) In Costa Rica.	We document the capacity of the neotropical palm Euterpe precatoria var longevaginata for vegetative propagation by measuring the number and size of ramets attached to mother palms and associating ramet frequency with the size of mother palms. Euterpe precatoria is subjected to intensive extraction for its edible palm-heart. Being single-stemmed, extraction results in the death of the palm. The s…	2011			Scopos
Avalos G.	Changes In Size Preference Of Illegally Extracted Heart Of Palm From Euterpe Precatoria (Arecaceae) In Braulio Carrillo National Park, Costa Rica	[No abstract available]	2007			Scopos
Avalos, G	Changes In Size Preference Of Illegally Extracted Heart Of Palm From Euterpe Precatoria (Arecaceae) In Braulio Carrillo National Park, Costa Rica.		2007	Http://Dx.Doi.Org/10.1663/0013-0001(2007)61[96:Noep]2.0.Co;2		Wos
Avalos, G; Cambronero, M; Alvarez-Vergnani, C	Allometric Models To Estimate Carbon Content In Arecaceae Based On Seven Species Of Neotropical Palms	We present allometric models for estimating total carbon content and above ground carbon (AGC) for the Arecaceae family, and for seven abundant neotropical palm species: the canopy species Socratea exorrhiza (n = 10) and Iriartea deltoidea (n = 10), the sub-canopy palm Euterpe precatoria (n = 10), and the understory species Asterogyne martiana (n = 15), Prestoea decurrens (n = 10), Geonoma interr…	2022	Http://Dx.Doi.Org/10.3389/Ffgc.2022.867912		Wos
Avalos, G; Gei, M; Rios, Ld; Otarola, Mf; Cambronero, M; Alvarez-Vergnani, C; Sylvester, O; Rojas, G	Scaling Of Stem Diameter And Height Allometry In 14 Neotropical Palm Species Of Different Forest Strata	Tropical palms reach tree-like heights without a vascular cambium through sustained cell expansion and lignification of primary tissues, but only a fraction of palms have been explored in their allometric relationships. Here, our main question was to determine how palms depart from the traditional mechanical models developed for trees and how they approach the theoretical buckling limit. We analy…	2019	Http://Dx.Doi.Org/10.1007/S00442-019-04452-7		Wos
Avalos, G; Otarola, Mf	Allometry And Stilt Root Structure Of The Neotropical Palm Euterpe Precatoria (Arecaceae) Across Sites And Successional Stages	The lack of secondary meristems shapes allometric relationships of the palms, influencing species segregation according to their capacity to adjust form and function to spatial and temporal changes in environmental conditions. We examined the stem height vs. diameter allometry of Euterpe precatoria across environmental gradients and measured how terrain inclination and palm size affected stilt ro…	2010	Http://Dx.Doi.Org/10.3732/Ajb.0900149		Wos
Avalos, G; Otarola, Mf; Engeln, Jt	Successional Stage, Fragmentation And Exposure To Extraction Influence The Population Structure Of Euterpe Precatoria (Arecaeae)	The neotropical palm Euterpe precatoria is subject to extraction for its valuable palm heart. The development of management and conservation practices for this species requires understanding of its population structure, dynamics, and traditional use across the range of environments it inhabits, from different successional stages in continuous forest to forest fragments. Here, we analyzed how the …	2013			Wos
Avalos, G; Schneider, Ra	Quantification Of Ramet Production In The Neotropical Palm Euterpe Precatoria (Arecaceae) In Costa Rica	We document the capacity of the neotropical palm Euterpe precatoria var longevaginata for vegetative propagation by measuring the number and size of ramets attached to mother palms and associating tartlet frequency with the size of mother palms. Euterpe precatoria is subjected to intensive extraction for its edible palm-heart. Being single-stemmed,extraction results in the death of the palm. The …	2011			Wos
Avalos, G; Sylvester, O	Allometric Estimation Of Total Leaf Area In The Neotropical Palm Euterpe Oleracea At La Selva, Costa Rica	We estimated the magnitude of the total leaf area of the neotropical palm Euterpe oleracea and examined its allometry relative to the variation in stem height and diameter at La Selva Biological Station in Costa Rica. The allometric relationships between frond leaf area and frond length (from tip to base), and between frond leaf area and number of leaflets, were determined by natural logarithmic …	2010	Http://Dx.Doi.Org/10.1007/S00468-010-0469-Y		Wos
Avalos, Gerardo; Fernández Otárola Mauricio; Engeln James Theodore	Successional Stage, Fragmentation An D Exposure To Extraction Influence The Population Structure Of Euterpe Precatoria (Arecaeae).	The neotropical palm Euterpe precato ria is subj "ect to extraction for its valuable palm heart. The development of management and conservation practices for this species requires understanding of its population structure, dynamics, and traditional use across the range of environments it inhabits, from different successional stages in continuous forest to forest fragments. Here, we analyzed how t…	2013			Scielo
Avalos, Gerardo; Otárola, Mauricio Fernández; Engeln, James Theodore.	Successional Stage, Fragmentation And Exposure To Extraction Influence The Population Structure Of Euterpe Precatoria (Arecaeae)	Influencia de la etapa de sucesión, fragmentación y exposición a la extracción en la estructura poblacional de Euterpe precatoria (Arecaeae). The neotropical palm Euterpe precatoria is subject to extraction for its valuable palm heart. The development of management and conservation practices for this species requires understanding of its population structure, dynamics, and traditional use across …	2012	Article		Scielo
Ayres, Marta Iria Da Costa.	Avaliação Da Sustentabilidade Agroecológica Dos Sistemas Agroextrativistas Do Açaí-Do-Amazonas (Euterpe Precatoria Martius) Em Codajás.	Euterpe precatoria (açaí-do-Amazonas) is an abundant species in Codajás, Amazonas. With the increase in demand for açaí, there is an increase in the production of açaí fruits, either through collection in extractive areas and/or through the expansion of its cultivation, requiring appropriate management techniques to ensure the sustainability of production systems. The objective of this study was …	2022	Thesis	The Work Is Not Authorized for Disclosure	Capes
Azeved, Hsfd; Rufino, Pb; De Azevedo, Jma; Da Silva, Lm; Wadt, Lhd; De Campos, T	Preservation And Maceration Of Amazon Acai Leaflet Tissue To Obtain Genomic Dna	The objective of this study was to test the efficiency of preservation and maceration methods for Euterpe precatoria leaflet tissue to obtain genomic DNA for molecular studies. The leaflets of E. precatoria were collected in an experimental field at Embrapa Acre, Brazil. The study was conducted in a completely randomized design with 10 replicates, in a 12 x 2 factorial structure, with 12 storage …	2019	Http://Dx.Doi.Org/10.14393/Bj-V35N4A2019-42190		Wos
Azevêdo	Uso Da Biologia Molecular Para Estudos Genéticos Em Açaízeiros Na Amazônia Brasileira	Açaí populations in the Amazon are abundant, have economic importance and have been the focus of different studies. Açaí palms are known for producing an important food: the “açaí pulp” extracted from the fruits. In recent years, the demand for the pulp has increased significantly due to its energetic and nutritional characteristics and high levels of fiber and antioxidants. The extraction of the…	2019	Article		Embrapa
Azêvedo H.S.F.D.S., Rufino P.B., De Azevedo J.M.A., Da Silva L.M., Wadt L.H.O., De Campos T.	Preservation And Maceration Of Amazon Açai Leaflet Tissue To Obtain Genomic Dna [Preservação E Maceração De Tecido De Folíolos De Açaí Da Amazônia Para Obtenção De Dna Genômico].	The objective of this study was to test the efficiency of preservation and maceration methods for Euterpe precatoria leaflet tissue to obtain genomic DNA for molecular studies. The leaflets of E. precatoria were collected in an experimental field at Embrapa Acre, Brazil. The study was conducted in a completely randomized design with 10 replicates, in a 12 × 2 factorial structure, with 12 storage …	2019			Scopos
Azêvedo H.S.F.S., Benvindo F.D., Cavalcante L.N., Haverroth M., Wadt L.H.O., Campos T.	Transferability Of Heterologous Microsatellite Loci Between Species Of Euterpe Genus.	Euterpe precatoria, popularly known as “açaí-do-amazonas”, has agronomic, technological and economic potential and has been gaining prominence with the commercialization of its fruits. The production of this açaí-do-amazonas is based on extractivism and management practices have been recommended for sustainable collection. To recommend sustainable rates of fruit collection, it is essential to hav…	2017			Scopos
Azevedo, Clarissa Bechuate De Souza.	Avaliação Do Potencial Fotoprotetor E Antioxidante De Extratos Dos Resíduos De Açaí (Euterpe Oleracea E Euterpe Precatoria) Por Métodos In Vitro	Azevedo, CBS Evaluation of the photoprotective and antioxidant potential of extracts from açaí (Euterpe oleracea and Euterpe precatoria) residues by in vitro methods. 2021. 109f. Dissertation (Master's degree). Faculty of Pharmaceutical Sciences of Ribeirão Preto - University of São Paulo, Ribeirão Preto, 2021. The search for a better quality of life emphasizes the importance of eating natural fo…	2021	Dissertation	The Work Has Authorized Disclosure	Capes
Azêvedo, H. F.; Benvindo, F. D.; Cavalcante, L. N.; Haverroth, M.; Wadt, L. H. De O.; Campos, T. De.	Transferability Of Heterologous Microsatellite Loci Between Species Of Euterpe Genus.		2017			Embrapa
Azêvedo, H. F.; Benvindo, F. D.; Cavalvcante, L. N.; Haverroth, M.; Wadt, L. H. De O.; Campos, T. De.	Transferability Of Heterologous Microsatellite Loci Between Species Of Euterpe Genus.		2017			Embrapa
Azêvedo, H. S. F. Da S.	Estudo Da Diversidade Genética De Populações Naturais De Açaizeiro (Euterpe Precatoria Mart.).		2019			Embrapa
Azêvedo, H. S. F. Da S.; Azevedo, J. M. A. De; Manil, R. De L.; Silva, S. M. M.; Oliveira, J. C. De; Silva, L. M. Da; Campos, T. De.	Caracterização Morfométrica De Frutos De Açaizeiro Na Reserva Indígena Kaxinawá De Nova Olinda Na Região De Feijó, Acre.		2016			Embrapa
Azêvedo, H. S. F. Da S.; Azevedo, J. M. A. De; Rocha, A. A. Da; Wadt, L. H. De O.; Campos, T. De.	Extrativismo Do Açaizeiro Euterpe Precatoria Mart. No Acre.		2019			Embrapa
Azêvedo, H. S. F. Da S.; Azevedo, J. M. A. De; Silva, L. M. Da; Martins, K.; Campos, T. De.	Uso Da Biologia Molecular Para Estudos Genéticos Em Açaizeiros Na Amazônia Brasileira.		2019			Embrapa
Azêvedo, H. S. F. Da S.; Rufino, P. B.; Azevedo, J. M. A. De; Silva, L. M. Da; Wadt, L. H. De O.; Campos, T. De.	Preservation And Maceration Of Amazon Açai Leaflet Tissue To Obtain Genomic Dna.		2019			Embrapa
Azêvedo, H. S. F. Da S.; Rufino, P. B.; Benvindo, F. D.; Silva, S. M. M.; Oliveira, J. C. De; Silva, L. M. Da; Campos, T. De.	Diversidade Genética De Matrizes De Açaizeiro (Euterpe Precatoria) Por Meio De Marcadores Microssatélites.		2016			Embrapa
Azevedo, H. S. F. Da S.; Rufino, P. B.; Cavalcante, L. Do N.; Azevedo, J. M. A. De; Wadt, L. H. De O.; Campos, T. De.	Avaliação Da Transferibilidade Para Euterpe Precatoria De Marcadores Microssatélites Desenvolvidos Para Euterpe Edulis.		2018			Embrapa
Azevedo, H. S. F. Da S.; Rufino, P. B.; Cavalcante, L. Do N.; Azevedo, J. M. A. De; Wadt, L. H. De O.; Campos, T. De.	Environment And Slow-Release Fertilizer In The Production Of Euterpe Precatoria Seedlings.		2018			Embrapa
Azêvedo, H.S.F.S; Benvindo, F.D; Cavalcante, L.N.; Haverroth, M.; Wadt, L.H.O.; Campos, T.	Transferability Of Heterologous Microsatellite Loci Between Species Of Euterpe Genus	ABSTRACT. Euterpe precatoria, popularly known as “açaí-do-amazonas”, has agronomic, technological and economic potential and has been gaining prominence with the commercialization of its fruits. The production of this açaí-do-amazonas is based on extractivism and management practices have been recommended for sustainable collection. To recommend sustainable rates of fruit collection, it is essent…	2017	Article		Scielo
Azevedo, Hellen Sandra Freires Da Silva.	Estudo Da Diversidade Genética De Populações Naturais De Açaizeiro (Euterpe Precatoria Mart.)	Among the genetic resources of the Amazon, the açaí palm, Euterpe precatoria, stands out due to its agronomic, economic, social and cultural value, mainly associated with the extraction and commercialization of the açaí pulp. The genetic characterization of natural populations may assist in the development and recommendation of management practices and appropriate conservation strategies for the …	2019	Thesis	The Work Is Not Authorized for Disclosure	Capes
Azevedo, J. M. A. De (Org.).	Pesquisa Em Biotecnologia, Biodiversidade E Recursos Genéticos No Acre.		2016			Embrapa
Azevedo, James Ribeiro De.	Tipologia Do Sistema De Manejo De Açaizais Nativos Praticado Pelos Ribeirinhos Da Ilhas De Belém, Estado Do Pará.		2005	Dissertation		Capes
Azevedo, Leandro Nunes.	Fermentação Secundária Do Kombucha Com A Polpa De Frutos Do Palmito Juçara (Euterpe Edulis Martius): Efeitos Do Tempo E Da Concentração Na Qualidade Do Produto'	Kombucha is a beverage that has received widespread advertising attention and commercial demand. It has an acidic, carbonated and slightly sweet taste and is composed of a symbiosis of fungi, bacteria, sugar and, traditionally, black tea (Camellia sinensis), although other extracts have been fermented. The objective of this study was to investigate the chemical composition and sensory characteris…	2020	Dissertation	The Work Is Not Authorized for Disclosure	Capes
Azevedo, Luana Franca Calandrini De.	Avaliação In Vitro Da Atividade Antioxidante E Efeitos Biológicos De Annona Glabra E Euterpe Oleracea'	The development of our ethnobotanical knowledge has occurred and continues to occur slowly, based on observation and experimentation techniques. Currently, it is known that plant preparations can exhibit, in addition to toxicity, antioxidant, free radical capture and antimutagenesis effects, when they protect or reverse damage caused to genetic material. In view of this, this study aims to evalua…	2022	Thesis	The Work Is Not Authorized for Disclosure	Capes
Azevedo, Luana Franca Calandrini De.	Avaliação In Vitro Da Atividade Antioxidante E Efeitos Biológicos De Annona Glabra E Euterpe Oleracea'	The development of our ethnobotanical knowledge has occurred and continues to occur slowly, based on observation and experimentation techniques. Currently, it is known that plant preparations can exhibit, in addition to toxicity, antioxidant, free radical capture and antimutagenesis effects, when they protect or reverse damage caused to genetic material. In view of this, this study aims to evalua…	2022	Thesis	The Work Is Not Authorized for Disclosure	Capes
Baggio, Karoline Aparecida	Estrutura Populacional, Distribuição Espacial E Dispersão De Euterpe Edulis Mart. Em Mata Atlântica De Interior	Habitat conversion and degradation are serious threats to ecological integrity and have direct and indirect impacts on organisms. Indirect impacts can occur through changes in environmental conditions, loss of mutualistic interactions, or both. Plants that depend on fauna for dispersal are especially affected by environmental degradation, as is the case of Euterpe edulis Mart. (Arecaceae). Althou…	2022	Thesis	The Work Has Authorized Disclosure	Capes
Baia, Ana Claudia Fonseca.	Estudo Do Processo De Pirólise De Caroços De Açaí (Euterpe Oleracea Mart.) Em Escala Piloto Para A Produção De Biocombustíveis	The objective of this work was to study the bio-oil production process through the pyrolysis of the açaí seed in natura on a pilot scale, paying attention to the yield of the products obtained at temperatures of 350°C, 400°C and 450°C at 1 atm. In addition, to study the results obtained via gas chromatography coupled with mass spectrometry (GC-MS) of the bio-oils produced. For the experimental pr…	2022	Dissertation	The Work Is Not Authorized for Disclosure	Capes
Ballve, Rosa Maria Lizana.	Izoenzinas Como Marcadores Geneticos Em Palmiteiro (Euterpe Spp.)		1988	Dissertation		Capes
Balogh, Tatiana Santana.	Uso Cosmético De Extratos Glicólicos: Avaliação Da Atividade Antioxidante, Estudo Da Estabilidade E Potencial Fotoprotetor.'		2011	Dissertation		Capes
Balslev H., Grandez C., Zambrana N.Y.P., Møller A.L., Hansen S.L.	Useful Palms (Arecaceae) Near Iquitos, Peruvian Amazon [Palmas (Arecaceae) Útiles En Los Alrededores De Iquitos, Amazonía Peruana].	This paper describes the uses of 64 species of palms in 28 villages in Departamento de Loreto, Peru. There, the palms are of great use as food (Bactris gasipaes, Mauritia flexuosa, Euterpe precatoria, Oenocarpus bataua), for fiber production (Astrocaryum chambira, Aphandra natalia), for construction of houses (Euterpe precatoria, Iriartea deltoidea, Socratea exorrhiza), thatching (many species of…	2008			Scopos
Balslev, Henrik Pérez Durán, Zamir Pedersen, Dennis Eiserhardt, Wolf L. Sanjinés Asturizaga, Adriana Paniagua-Zambrana, Narel	Subandean And Adjacent Lowland Palm Communities In Bolivia.	Palm community diversity and abundan ce was stud "ied in the subandean zone and adjacent lowlands in 65 transects (5 x 500 m) covering 16.25 ha distributed over an area of 700 x 125 km in north-central Bolivia. A total of 38 palm species were found. The most diverse palm community was in lowland evergreen terra firme forest (28 palm species/4080 palm ind./ha, and seven growth forms), followed by …	2012			Scielo
Balslev, Henrik , Grandez, César, Paniagua Zambrana, Narel Y. Møller, Anne Louise Hansen, Sandie Lykke	Palmas (Arecaceae) Útiles En Los Alr Ededores De Iquitos, Amazonía Peruana Useful Palms (Arecaceae) Near Iquito S, Peruvian Amazon	This paper describes the uses of 64 species of palms in 28 villages in the Department of Loreto, Peru. There, the palms are of great use as food (Bactris gasipaes, Mauritia flexuosa, Euterpe precatoria, Oenocarpus bataua), for fiber production (Astrocaryum chambira, Aphandra natalia), for construction of houses (Euterpe precatoria, Iriartea deltoidea, Socratea exorrhiza), thatching (many species …	2008			Scielo
Bandeira, Thuany Lura Teixeira.	Preparação E Caracterização De Nanoemulsões Contendo Óleo De Açaí Para Normalização Da Disfunção Mitocondrial Associada A Doenças Neuropsiquiátricas'	Acai oil is a byproduct of the native fruit of the Amazon region that has proven to have excellent properties such as: antimicrobial, anti-inflammatory, prevention and combat of cardiovascular diseases, neurodegenerative neurological diseases. However, this oil, despite its recognized beneficial properties for humans, has limitations such as low aqueous solubility and easy susceptibility to degra…	2022	Dissertation	The Work Is Not Authorized for Disclosure	Capes
Baptista, Julcinara Oliveira.	Germinação De Sementes In Vitro E Aclimatização De Euterpe Edulis Martius	The species Euterpe edulis is propagated by mature seeds and, due to the hardness of the tegument and endosperm, it has slow ex vitro germination. However, immature seeds in in vitro culture can accelerate germination and produce normal axenic seedlings. The aim was to analyze the germination potential of embryos, seeds (immature and mature) in vitro and immature seeds ex vitro, and to select the…	2022	Dissertation	The Work Has Authorized Disclosure	Capes
Baptista, Karina Cristina Rodrigues.	Avaliação Do Efeito Do Açaí (Euterpe Oleracea) Em Modelo De Endometriose, E Descrição Dos Dados De Toxicidade E Do Efeito Anticancerígeno Do Açaí Em Modelos Experimentais'	Endometriosis is a gynecological disease that affects 10% of women of reproductive age, causing clinical symptoms of varying intensities, impairing quality of life. Pharmacological treatment is based on symptom relief, since there is no therapy capable of eradicating the disease. Among the processes involved in the pathophysiology of endometriosis, angiogenesis and inflammation are fundamental. E…	2018	Dissertation	The Work Has Authorized Disclosure	Capes
Baptista, Sheyla De Liz.	Efeito Do Consumo De Açaí (Euterpe Oleracea Mart.) E De Juçara (Euterpe Edulis Mart.) Sobre Biomarcadores Metabólicos E De Estresse Oxidativo Em Indivíduos Saudáveis – Um Ensaio Clínico Randomizado Cruzado De 4 Semanas'	Baptista, Sheyla de Liz. Effect of açaí (Euterpe oleracea Mart.) and juçara (Euterpe edulis Mart.) consumption on metabolic and oxidative stress biomarkers in healthy individuals – a 4-week randomized crossover clinical trial. Thesis (doctorate in Nutrition). Postgraduate Program in Nutrition, Universidade Federal de Santa Catarina, Florianópolis, 2020. Açaí (E. oleracea) and juçara (E. edulis) a…	2020	Thesis	The Work Is Not Authorized for Disclosure	Capes
Barbosa A.M., Rebelo V.S.M., Martorano L.G., Giacon V.M.	Characterization Of Acai Waste Particles For Civil Construction Use [Caracterização De Partículas De Açaí Visando Seu Potencial Uso Na Construção Civil].	In the Amazon, the main potential for contributing to the Sustainable Development Goals (SDG) lies in using agro industry waste in civil construction as an alternative for sustainable materials. In this context, this study aimed to assess the potential use of acai (Euterpe oleracea and Euterpe precatoria) waste particles to create composites that may be used in more sustainable buildings. Density…	2019			Scopos
Barbosa, Ad; Rebelo, Vsm; Martorano, Lg; Giacon, Vm	Characterization Of Acai Waste Particles For Civil Construction Use	In the Amazon, the main potential for contributing to the Sustainable Development Goals (SDG) lies in using agro industry waste in civil construction as an alternative for sustainable materials. In this context, this study aimed to assess the potential use of acai (Euterpe oleracea and Euterpe precatoria) waste particles to create composites that may be used in more sustainable buildings. Density…	2019	Http://Dx.Doi.Org/10.1590/S1517-707620190003.0750		Wos
Barbosa, Andrezza De Melo; Rebelo, Viviane Siqueira Magalhães; Martorano, Lucieta Guerreiro; Giacon Virginia Mansanares	Characterization Of Acai Waste Parti Cles For Ci Vil Construction Use- Caracterização De Partículas De Açaí Visando Se U Potencial Uso Na Construção Civil	In the Amazon, the main pot ential for "contributing to the Sustainable Development Goals (SDG) lies in using agro industry waste in civil construction as an alternative for sustainable materials. In this context, this study aimed to assess the potential use of acai (Euterpe oleracea and Euterpe precatoria) waste particles to create composites that may be used in more sustainable buildings. Densi…	2019			Scielo
Barbosa, Bruno Franco Fernandes.	Avaliação Da Citotoxicidade, Genotoxicidade E Antigenotoxicidade Do Fruto Da Palmeira Juçara (Euterpe Edulis Martius) Em Ratos Wistar'	The production of juçara palm fruit has been greatly stimulated in the Atlantic Forest region. This fruit has high levels of bioactive compounds, such as anthocyanins and other phenolic compounds. Due to the recent stimulation of consumption of this fruit and the impact of dietary bioactive compounds on genomic stability, the objectives of this study were to investigate the cytotoxic, genotoxic a…	2014	Dissertation	The Work Has Authorized Disclosure	Capes
Barbosa, Jomar Magalhães.	Uso E Manejo De Plantas Alimentares Em Ambientes Agrícolas E Florestais Em Iporanga, Sp		2007	Dissertation		Capes
Barbosa, Priscila Oliveira.	O Consumo Da Polpa De Açaí (Euterpe Oleracea Martius) Durante A Gestação E Lactação Atenua A Esteatose Hepática Em Ratas E Protege A Prole Contra O Excesso De Lipídeos.'	Excess lipids in the uterine environment can trigger the development and progression of nonalcoholic fatty liver disease (NAFLD). Bioactive compounds present in plants are an interesting therapeutic approach because they have different effects on metabolism. Açaí is a fruit with a high content of phenolic compounds and a possible beneficial effect, but little is known about its effect on maternal…	2019	Thesis	The Work Has Authorized Disclosure	Capes
Barbosa, Priscila Oliveira.	O Consumo Da Polpa De Açaí (Euterpe Oleracea Martius) Durante A Gestação E Lactação Atenua A Esteatose Hepática Em Ratas E Protege A Prole Contra O Excesso De Lipídeos.'	Excess lipids in the uterine environment can trigger the development and progression of nonalcoholic fatty liver disease (NAFLD). Bioactive compounds present in plants are an interesting therapeutic approach because they have different effects on metabolism. Açaí is a fruit with a high content of phenolic compounds and a possible beneficial effect, but little is known about its effect on maternal…	2019	Thesis	The Work Has Authorized Disclosure	Capes
Barbosa, Rodrigo Labello.	Tratamentos De Aquecimento, Inativação Térmica E Virulência Do Trypanosoma Cruzi (Chagas, 1909) De Vetores E Reservatório Em Polpa In Natura De Açaí (Euterpe Oleraceae Martius) Na Doença De Chagas Aguda De Transmissão Alimentar No Estado Do Pará, Brasil'	In the Brazilian Amazon, micro-epidemics of acute Chagas disease (ACD) in humans have been reported through clinical and epidemiological characterization after association with the consumption of fresh açaí pulp contaminated with Trypanosoma cruzi. Given its economic and cultural relevance and considering that refrigeration and freezing are not efficient methods for preventing foodborne ACA, the …	2014	Thesis	The Work Has Authorized Disclosure	Capes
Barbosa, Thiago Augusto Pedroso.	Aspectos Ecológicos Do Bacu-Pedra Lithodoras Dorsalis (Valenciennes, 1840) (Siluriformes: Doradidae) Na Foz Amazônica, Brasil'		2012	Dissertation		Capes
Barcellos, Priscila Sousa.	Efeitos Do Extrato De Euterpe Oleracea Martius (Açaí) No Sistema Cardiovascular De Ratos'		2010	Dissertation		Capes
Barcelos, E.	Parecer Sobre Viabilidade Do Projeto Para Exploracao De Palmito Em Atalaia Do Norte/Am.		1989			Embrapa
Barrera J., Carrillo M., Cardona J., Pena L., Orjuela N., Giraldo B., Gomez M.S.H.	Chemical Changes During Growth And Development Of Asai (Euterpe Precatoria) In Guaviare, Colombia	Asai fruits with successive stages of maturation and two contrasting ecological environments, floodplains and terra firme, were analyzed to determine their physiological behavior and evolution of physiologically active compounds using functional impact potential, anthocyanins and total polyphenols. Five (5) successive stages of maturation are seen in asaí, during which the respiratory behavior of…	2020			Scopos
Barrera, J; Carrillo, M; Cardona, J; Pena, L; Orjuela, N; Giraldo, B; Gomez, Msh	Chemical Changes During Growth And Development Of Asai (Euterpe Precatoria) In Guaviare, Colombia	Asai fruits with successive stages of maturation and two contrasting ecological environments, floodplains and terra firme, were analyzed to determine their physiological behavior and evolution of physiologically active compounds using functional impact potential, anthocyanins and total polyphenols. Five (5) successive stages of maturation are seen in asai, during which the respiratory behavior of…	2020	Http://Dx.Doi.Org/10.17660/Actahortic.2020.1292.9		Wos
Barros, Samara Kelly Amaral.	Caracterização E Aplicação De Farinha De Açaí E Bacaba Em Massa Alimentícia'	The aim of this study was to produce and characterize flours from açaí seeds (ACF) and bacaba peel (BCF) and to develop pasta formulations using these flours. Color, physical-chemical and centesimal analyses were performed for characterization, as well as technological properties. The texture profile and shear force of the finished pastas were analyzed. Five pasta formulations (MC, 5%, 10%) were …	2020	Dissertation	The Work Has Authorized Disclosure	Capes
Barroso, Maria Eduarda De Souza.	Phytochemical Profile And Chemopreventive Activity Of Seven Genotypes Fruits Euterpe Edulis Martius – Juçara Palm	The juçara palm (Euterpe edulis Martius) of the Arecaceae family is widely exploited in Brazil. It is an endangered species due to the frequent illegal extraction of its heart of palm. In addition to the heart of palm, its fruit has nutritional similarities to açaí (Euterpe oleracea), being rich in secondary metabolites with biological activities. The study aimed to evaluate the antioxidant and c…	2017	Dissertation	The Work Has Authorized Disclosure	Capes
Barroso, Renata Moreira	Aspectos Etnobotânicos E Etnoecológicos Da Palmeira Juçara (Euterpe Edulis Martius) E A Produção De Frutos E Polpa Em Quintais De Comunidades Quilombolas Do Vale Do Ribeira, Sp.		2009	Dissertation		Capes
Barthichoto, Marcela.	Análise Dos Efeitos Da Ingestão Da Polpa De Juçara (Euterpe Edulis Mart.) Sobre A Atividade Física Espontânea E Homeostase Energética De Camundongos Alimentados Com Dieta Hiperlipídica	Introduction: Obesity is a serious public health problem, related to metabolic, inflammatory and hemodynamic abnormalities. On the other hand, research has shown that the consumption of fruits and vegetables with antioxidant properties reduces the risk of developing chronic non-communicable diseases. The fruit of the Juçara palm tree is rich in flavonoids, specifically anthocyanins, compounds wit…	2016	Dissertation	The Work Is Not Authorized for Disclosure	Capes
Basso, Juliana Morilha.	Os Subprodutos Agroindustriais, Suas Características Centesimais E Antifúngicas, Potencializadas Pela Fermentação Por Lactobacillus Reuteri E Os Benefícios Quando Aplicados A Silagem De Milho'	The use of agro-industrial by-products in feed is a way of reusing nutrients and bioactive compounds and, like lactic acid bacteria, can be beneficial in controlling pathogenic and spoilage microorganisms. Aiming to combine the benefits of the two alternatives for the control of mycotoxigenic fungi and to evaluate the centesimal composition of inoculated silages, two stages of the study were prop…	2020	Dissertation	The Work Has Authorized Disclosure	Capes
Basso, S. L.; Alab Junior, R. Da S.; Burlamaqui, F. (Org.).	Plantas Medicinais E Fitoterápicos: Conhecimentos Tradicionais, Manejo, Uso E Qualidade Na Resex Cazumbá-Iracema.		2017			Embrapa
Bastos, Camila Travassos Da Rosa Moreira.	Avaliação Das Taxas De Absorção E Excreção De Compostos Fenólicos Do Açaí (Euterpe Oleracea) Em Humanos'		2009	Dissertation		Capes
Bataglion G.A., Da Silva F.M.A., Eberlin M.N., Koolen H.H.F.	Determination Of The Phenolic Composition From Brazilian Tropical Fruits By Uhplc-Ms/Ms	Although Brazil is the third largest fruit producer in the world, several specimens consumed are not well studied from the chemical viewpoint, especially for quantitative analysis. For this reason and the crescent employment of mass spectrometry (MS) techniques in food science we selected twenty-two phenolic compounds with important biological activities and developed an ultra-high performance li…	2015			Scopos
Batista B.N., Matias R.R., Oliveira R.L., Albuquerque P.M.,	Hydrolytic Enzyme Production From Açai Palm (Euterpe Precatoria) Endophytic Fungi And Characterization Of The Amylolytic And Cellulolytic Extracts.	Enzymes are biocatalysts that are widely used in different industries and generate billions of dollars annually. With the advancement of biotechnology, new enzymatic sources are being evaluated, especially microbial ones, in order to find efficient producers. Endophytic fungi are promising sources of biomolecules however, Amazonian species are still poorly studied as to their enzymatic production…	2021			Scopos
Batista, Barbara Nunes.	Produção De Enzimas Hidrolíticas Por Fungos Endofíticos De Euterpe Precatoria Mart.	Euterpe precatoria (Arecaceae), a species popularly known as açaí palm, has significant potential for local economic development, in addition to synthesizing compounds with interesting biological activity such as antimalarial, antidiarrheal and antioxidant properties. These compounds produced by the plant can be synthesized by endophytic microorganisms, which inhabit the interior of plants withou…	2018	Dissertation	The Work Is Not Authorized for Disclosure	Capes
Batista, Bn; Matias, Rr; Oliveira, Rle; Albuquerque, Pm	Hydrolytic Enzyme Production From Acai Palm (Euterpe Precatoria) Endophytic Fungi And Characterization Of The Amylolytic And Cellulolytic Extracts	Enzymes are biocatalysts that are widely used in different industries and generate billions of dollars annually. With the advancement of biotechnology, new enzymatic sources are being evaluated, especially microbial ones, in order to find efficient producers. Endophytic fungi are promising sources of biomolecules; however, Amazonian species are still poorly studied as to their enzymatic productio…	2022	Http://Dx.Doi.Org/10.1007/S11274-021-03217-W		Wos
Batista, Camila De Cassia Rodrigues.	Obtenção De Extratos Da Polpa De Açaí (Euterpe Oleracea) Por Extração Supercrítica: Isotermas De Rendimento Global, Atividade Alelopática Dos Extratos, Enriquecimento De Antocianinas E Compostos Fenólicos	Acai (Euterpe oleracea) is one of the most popular functional foods in the Amazon, widely consumed in Brazil and has become known in other countries, especially due to its many benefits for its wide use in the growing nutraceutical market. Extracts derived from acai have a series of components with antioxidant, vasodilatory, anti-inflammatory and energetic properties. The trend of the consumer ma…	2016	Thesis	The Work Has Authorized Disclosure	Capes
Batista, Fábio De Jesus.	Análise Florística E Estrutural Das Florestas De Várzea Da Resex Chocoaré-Mato Grosso, Pará, Brasil		2008	Dissertation		Capes
Bautista, Ezequiel Abraham Lopez.	Modelos Lineares Mistos E Generalizados Mistos Em Estudos De Adaptação Local E Plasticidade Fenotípica De Euterpe Edulis	This study aimed to evaluate the presence of phenotypic plasticity and local adaptation of three palm tree origins: Dense Ombrophilous, Semideciduous Seasonal and Restinga, in three locations in the State of São Paulo: Ilha do Cardoso State Park, Carlos Botelho State Park and Caetetus Ecological Station, in adaptation trials at establishment (or sowing) and adaptation in juveniles (or growth). Th…	2014	Thesis	The Work Has Authorized Disclosure	Capes
Bayma, M. M. A.; Wadt, L. H. De O.; Sa, C. P. De; Balzon, T. A.; Sousa, M. De M. M.	Custo E Rentabilidade Da Atividade De Extração De Açaí Em Áreas De Baixio Na Reserva Extrativista Chico Mendes, Seringais Porvir, Filipinas, Etelvi, No Acre.		2008			Embrapa
Beijamin, Aldrin Mario Da Silva.	Agroextrativismo: Sustentabilidade E Estratégias Na Reserva Extrativista Do Rio Cajari, Sul Do Amapá.'		2004	Dissertation		Capes
Bem, Graziele Freitas De	Efeito Protetor Do Extrato Hidroalcoólico De Euterpe Oleracea Mart. (Açaí) Nas Alterações Renais, Cardiovasculares E Metabólicas Induzidas Pela Restrição Protéica Materna Durante A Gestação.'		2012	Dissertation		Capes
Bem, Graziele Freitas De	Efeito Do Extrato De Euterpe Oleracea Mart. (Açaí) E Do Exercício Físico Sobre As Alterações Ocasionadas Pelo Diabetes Tipo 2 Induzido Pela Estreptozotocina E Pela Dieta Hiperlipídica Em Ratos Wistar'	Type 2 diabetes mellitus (T2DM) is one of the most prevalent diseases today, being responsible for a high mortality and morbidity rate in the general population. The central metabolic condition in this pathology is the alterations in glycemic and lipid metabolism, resulting from the combined effects of insulin resistance in skeletal muscle, liver, kidney and adipose tissue. Data from the literatu…	2015	Thesis	The Work Is Not Authorized for Disclosure	Capes
Benchimol, R. L.; Silva, C. M. Da; Santos, A. K. A.	Mancha De Pestalotiopsis Sp. Em Mudas De Euterpe Precatoria.		2015			Embrapa
Benck, Glayson Ariel.	Ecologia Do Sabiá-Cica (Triclania Malachitacea) (Spix, 1824) Em Fragmentos Florestais Remanescentes Do Estado Do Rio Grande Do Sul: Ocupação Do Ambiente E Alimentação.'		1998	Dissertation		Capes
Benvindo, F. D.; Cavalcante, L. Do N.; Azêvedo, H. S. F. Da S.; Campos, T. De.	Diversidade Genética De Açaizeiro (Euterpe Precatoria) No Município De Feijó, Acre.		2018			Embrapa
Berdugo, Silvia Eugenia Barrera.	Fixação Biológica De N2 E Diversidade De Bactérias Diazotroficas Numa Floresta De Restinga'		2012	Dissertation		Capes
Bernardes, Andressa Ladeira	Bioacessibilidade In Vitro De Compostos Fenólicos Microencapsulados Do Fruto Jussara (Euterpe Edulis Martius) E Aplicação Em Sistema-Modelo De Gelatina.'	The jussara fruit (Euterpe edulis Martius) is rich in phenolic compounds and anthocyanins, which are potent antioxidants with beneficial effects on health. Anthocyanins are soluble pigments and are used as natural dyes by the food industry, replacing artificial dyes. Anthocyanins are unstable at pH above 4.0 and can be further degraded, which reduces their bioaccessibility. Microencapsulation tec…	2017	Dissertation	The Work Is Not Authorized for Disclosure	Capes
Bernardes, Paula Mauri.	Prospecção Da Toxicidade De Fungicidas Por Análises Macroscópicas, Microscópicas E Moleculares Em Allium Cepa.	Despite the economic benefits of pesticides for agriculture, the negative effects on human health and the environment are questioned. Therefore, evaluation methods are used to verify the mutagenicity and genotoxicity of pesticides. Macroscopic (germination and root growth) and microscopic (mitotic index, chromosomal and nuclear aberrations) analyses are important in determining the toxicity of co…	2014	Dissertation	The Work Has Authorized Disclosure	Capes
Bernardes, Regiane Sablina A..	Aspecto Fisiológicos E Bioquímicos Da Germinação De Sementes De Açaí (Euterpe Oleracea Mart. E Euterpe Precatoria Mart.) Submetidas Ao Aumento Da Temperatura		2009	Dissertation		Capes
Bernardes, Regina Helena.	O Conhecimento Tradicional Quilombola E Suas Interações Com O Uso Dos Recursos Naturais Na Reserva Extrativista Do Quilombo Frechal, Município De Mirinzal - Ma.'		2006	Dissertation		Capes
Bernardo, Christine Steiner São	Abundancia, Densidade E Tamanho Populacional De Aves E Mamíferos Cinegéticos No Parque Estadual Ilha Do Cardoso, Sp, Brasil'		2004	Dissertation		Capes
Bevilaqua, Pedro Henrique Candiota	Estrutura Populacional Da Palmeira Juçara (Euterpe Edulis Mart.) E Sua Relação Com As Características Do Solo Em Um Fragmento De Mata Atlântica'	This study analyzes the population structure of the species Euterpe edulis in a stretch of Atlantic Forest (1.12 ha) in order to understand how the physical and chemical characteristics of the soil influence the regeneration process of the species. A sample was taken from 9 plots of 100 m2, totaling 900 m2 distributed in three positions of the toposequence (upper, middle and lower position). Thus…	2023	Dissertation	The Work Is Not Authorized for Disclosure	Capes
Bezerra, Jessica Larissa De Souza.	Fontes E Doses De N, P E K Na Produção De Mudas De Açaizeiro (Euterpe Oleracea Mart)'	The açaí palm is the most productive palm tree in the Amazon region, with commercial potential arising from the growing demand for its derivatives. It is a nutrient-demanding crop, but little studied regarding fertilization in early formation. The objective of this study was to evaluate the effects of sources and doses of nitrogen, phosphorus and potassium on the production of açaí seedlings of t…	2017	Dissertation	The Work Is Not Authorized for Disclosure	Capes
Bianchini, Paola Cortez	Agroflorestas E Agentes Agroflorestais Indígenas No Acre'		2006	Dissertation		Capes
Biassio, Adriana De.	Agrobiodiversidade Em Escala Familiar Nos Municípios De Antonina E Morretes (Pr): Base Para Sustentabilidade Socioeconômica E Ambiental'		2011	Dissertation		Capes
Binois, Damien Sebastien Michel.	The Obstacles To Açaí Exportation In Brazil'		2012	Professional training		Capes
Blacutt-Rivero E., Moraes R. M., Gruca M., Balslev H.	Local Knowledge About Palms (Arecaceae) Among Children In Bolivia	Palms are one of the most important plant families to rural communities, contributing to subsistence and daily livelihoods. Several studies have investigated the usefulness of palms among adult populations. However, data concerning local knowledge of children are rare or lacking. The objective of this study was to document knowledge about palms among children in Bolivia and to improve understandi…	2016			Scopos
Blacutt-Rivero, E; Moraes, Rm; Gruca, M; Balslev, H	Local Knowledge About Palms (Arecaceae) Among Children In Bolivia	Palms are one of the most important plant families to rural communities, contributing to subsistence and daily livelihoods. Several studies have investigated the usefulness of palms among adult populations. However, data concerning local knowledge of children are rare or lacking. The objective of this study was to document knowledge about palms among children in Bolivia and to improve understandi…	2016	Http://Dx.Doi.Org/10.1111/Boj.12441		Wos
Boaventura M.A.D., Galotta A.L.Q.A.	Polar Constituents Of Euterpe Precatoria Roots And Their Plant Growth Activity"	[No abstract available].				Scopos
Boaventura, Mad; Galotta, Alqa	Polar Constituents Of Euterpe Precatoria Roots And Their Plant Growth Activity		2009	Http://Dx.Doi.Org/10.1007/S10600-009-9427-6		Wos
Boçon, Roberto	Caracterização De Solos, Vegetação E Do Público Alvo Como Indicadores No Planejamento De Trilhas Interpretativas.'		2002	Dissertation		Capes
Boeira L.S., Bastos Freitas P.H., Uchôa N.R., Bezerra J.A., Cád S.V., Junior S.D., Albuquerque P.M., Mar J.M., Ramos A.S., Machado M.B., Maciel L.R.	Chemical And Sensorial Characterization Of A Novel Alcoholic Beverage Produced With Native Acai (Euterpe Precatoria) From Different Regions Of The Amazonas State.	Acai, a native palm fruit, is one of the most popular functional foods in Amazon and it is highly perishable. The alcoholic fermentation is an efficient preservation process and the wine production could be an alternative to add technology to native acai. In this paper, it is reported the chemical and sensorial characterization of a novel alcoholic beverage produced with acai from different regio…	2019			Scopos
Boeira L.S., Cád S.V., Bezerra J.A., Benavente C.T., Neta M.T.S.L., Sandes R.D.D., Narain N.	Development Of Alcohol Vinegars Macerated With Acai (Euterpe Precatoria Mart.) Berries And Their Quality Evaluations With Emphasis On Color, Antioxidant Capacity, And Volatiles Profile	In this work, the Amazonian native acai fruit, a superfruit recognized worldwide, was used through a simple operation of maceration in alcohol vinegar to transform it into an attractive and functional product containing the acai natural colorant and its bioactive compounds. The variables studied were the proportion of alcohol vinegar to acai (8:2 and 1:1) and maceration period (7, 14, and 21 days…	2022			Scopos
Boeira, Ls; Cad, Sv; Bezerra, Ja; Benavente, Ct; Neta, Mtsl; Sandes, Rdd; Narain, N	Development Of Alcohol Vinegars Macerated With Acai (Euterpe Precatoria Mart.) Berries And Their Quality Evaluations With Emphasis On Color, Antioxidant Capacity, And Volatiles Profile	In this work, the Amazonian native acai fruit, a superfruit recognized worldwide, was used through a simple operation of maceration in alcohol vinegar to transform it into an attractive and functional product containing the acai natural colorant and its bioactive compounds. The variables studied were the proportion of alcohol vinegar to acai (8:2 and 1:1) and maceration period (7, 14, and 21 days…	2023	Http://Dx.Doi.Org/10.1111/1750-3841.16429		Wos
Boeira, Ls; Freitas, Phb; Uchoa, Nr; Bezerra, Ja; Cad, Sv; Duvoisin, S; Albuquerque, Pm; Mar, Jm; Ramos, As; Machado, Mb; Maciel, Lr	Chemical And Sensorial Characterization Of A Novel Alcoholic Beverage Produced With Native Acai (Euterpe Precatoria) From Different Regions Of The Amazonas State	Acai, a native palm fruit, is one of the most popular functional foods in Amazon and it is highly perishable. The alcoholic fermentation is an efficient preservation process and the wine production could be an alternative to add technology to native acai. In this paper, it is reported the chemical and sensorial characterization of a novel alcoholic beverage produced with acai from different regio…	2020	Http://Dx.Doi.Org/10.1016/J.Lwt.2019.108632		Wos
Boettger, Leticia Elizandra Mehl.	Efeito Quimiopreventivo Do Extrato Hidroetanólico Padronizado De Euterpe Oleracea Mart. No Carcinossarcoma De Walker 256 Implantado Em Cérvice Uterina De Ratas Wistar'	Introduction: Cancer is characterized by the uncontrolled growth of cells that can invade various tissues, and is one of the main causes of death worldwide. Oxidative damage is one of the main promoters of carcinogenesis. Several problems in cancer therapy, such as low effectiveness, toxicity and development of resistance to treatment, drive the search for new drugs. In this context, chemoprevent…	2019	Dissertation	The Work Has Authorized Disclosure	Capes
Bonomo, Larissa De Freitas.	O Extrato Aquoso De Açaí (Euterpe Oleracea Mart.) Modula A Resistência Ao Estresse Oxidativo No Organismo Modelo Caenorhabditis Elegans Através De Mecanismos Diretos E Indiretos.	Acai (Euterpe oleracea Mart.) has recently emerged as a promising source of natural antioxidants. Despite its value as a functional food, studies on the effects of acai in vivo are still limited. In this work, we used the Caenorhabditis elegans model to evaluate the antioxidant properties of acai in vivo and to unravel its mechanism of action. Supplementation with 100 mg/mL of acai aqueous extrac…	2014	Thesis	The Work Has Authorized Disclosure	Capes
Booz, Maristela Raitz	Potencial Dos Fungos Micorrízicos Arbusculares Na Fixação De Carbono Em Archontophoenix Alexandrae E Euterpe Edulis (Aracaceae)'		2009	Dissertation		Capes
Borba, J. C.; Corradini, E.; Moreira, F. K. V.; Carneiro, M. C. M.; Mattoso, L. H. C.; Pessoa, J. D. C.; Marconcini, J. M.	Caracterização Química, Termogravimétrica E Morfológica De Fibras De Açaí (Euterpe Precatória).		2009			Embrapa
Borges, Graciele Da Silva Campelo.	Caracterização Química E Avaliação Da Atividade Antioxidante In Vitro De Frutos De Jussara (Euterpe Edulis)'		2010	Dissertation		Capes
Borges, Graciele Da Silva Campelo.	Determinação De Compostos Bioativos E Avaliação Da Atividade Antioxidante Das Diferentes Frações Dos Frutos De Juçara (Euterpe Edulis Mart.) Cultivados No Estado De Santa Catarina	The juçara or "jussara" is a rounded, purple-violet fruit that comes from the palm tree (Euterpe edulis M.). The species is found in the Atlantic Forest, from the south of Bahia to the north of Rio Grande do Sul. In the state of Santa Catarina, the palm tree Euterpe edulis M. is popularly known as the juçara jiçara palm tree, or ripa. This is characterized by producing a heart of palm of excellen…	2013	Thesis	The Work Has Authorized Disclosure	Capes
Borges, Katia Regina Assuncao.	Atividade Da Euterpe Oleracea Mart Sobre Os Fatores De Virulência De Aspergillus Fumigatus Em Superfície Abiótica E Celular	Introduction. Euterpe oleracea Mart. provides several health benefits with various biological activities such as anticancer, anti-inflammatory, antioxidant and antimicrobial. Objective. To evaluate the activity of the extract and oil of E. oleracea Mart. on the virulence factors of two strains of Aspergillus fumigatus on abiotic and cellular surfaces. Methodology. 360g of total fruit were crushed…	2019	Dissertation	The Work Has Authorized Disclosure	Capes
Borges, Swanny Ferreira.	Estudo Da Atividade Anti-Inflamatória E Toxicidade Aguda Do Extrato Do Fungo Endofítico Acremonium Sp. Isolado Da Euterpe Oleracea Mart. Em Zebrafish (Danio Rerio)	Introduction: Endophytic fungi isolated from plant species in the Brazilian Amazon are promising organisms for obtaining bioactive molecules. Due to the particular environmental conditions and symbiosis with the host medicinal plant, they produce a series of metabolites with pharmacological potential, including those with anti-inflammatory action. Objective: This study evaluated the potential ant…	2022	Dissertation	The Work Has Authorized Disclosure	Capes
Borges, Swanny Ferreira.	Estudo Da Atividade Anti-Inflamatória E Toxicidade Aguda Do Extrato Do Fungo Endofítico Acremonium Sp. Isolado Da Euterpe Oleracea Mart. Em Zebrafish (Danio Rerio)'	Introduction: Endophytic fungi isolated from plant species in the Brazilian Amazon are promising organisms for obtaining bioactive molecules. Due to the particular environmental conditions and symbiosis with the host medicinal plant, they produce a series of metabolites with pharmacological potential, including those with anti-inflammatory action. Objective: This study evaluated the potential ant…	2022	Dissertation	The Work Has Authorized Disclosure	Capes
Bosa, Dolores Martins.	Comunidade Arbórea De Floresta Ombrófila Densa Montana E Importância Atribuída Por Moradores Do Município De Morro Grande, Santa Catarina.'		2011	Dissertation		Capes
Brack, Paulo.	Estudo Fitossociológico E Aspectos Fitogeográficos Em Duas Áreas De Floresta Atlântica De Encosta No Rio Grande Do Sul.		2002	Thesis		Capes
Braga, Ana Carolina Maciel	Uso De Efluentes De Fossa Como Biofertilizante Nitrogenado Em Mudas De Açai (Euterpe Oleracea Mart.) E Pracaxi (Pentaclethra Macroloba (Wild.) Kuntze) Sob Duas Condições De Luminosidade'	Açaí has become the main non-timber forest product in the Amazon, generating demand for seedlings for planting and enrichment of managed areas. With the densification of the species, nitrogen (N) deficiency has been observed, generating demand for information on its nitrogen nutrition. This N can be supplied by biofertilizers, as an alternative to the use of mineral fertilizers. Thus, the develop…	2018	Dissertation	The Work Has Authorized Disclosure	Capes
Braga, Eneide Taumaturgo Macambira.	Caracterização De Polpas De Açai Do Acre E Processamento De Nectar Misto Parcialmente Desengordurado.	Açaí is a beverage obtained from the pulp of the fruits of palm trees of the genus Euterpe Martius. The species E. precatoria, popularly known as single açaí, is found in northern Brazil. The nutritional properties of E. precatoria have been the subject of few studies, when compared to the more expressive scientific production existing for the species E. oleracea. In addition to its good economic…	2016	Thesis	The Work Is Not Authorized for Disclosure	Capes
Brahm, Rafael Ücker.	Efeito De Substratos E Do Sombreamento No Desenvolvimento De Plantas De Palmeira-Juçara Euterpe Edulis (Mart.) E Palmeira-Real Roystonea Regia (Kunth)'		2010	Dissertation		Capes
Brancalion, Pedro Henrique Santin.	Contribuição De Adaptações Locais E Da Plasticidade Em Sementes E Plântulas Para A Ocorrência De Euterpe Edulis E Syagrus Romanzoffiana Em Três Formações Florestais Do Estado De São Paulo'		2009	Thesis		Capes
Brancolin, Pedro H. S.; Oliveira, Giancarlo C. X.; Zucchi, Maria I.; Novello, Mariana; Melis Juliano Van; Zocchi, Silvio S.; Chazdon, Robin L.; Rodrigues Ricardo R.	Phenotypic plasticity and local adaptation favor range expansion of a Neotropical palm	One of the most intriguing questions in plant ecology is which evolutionary strategy allows widely distributed species to increase their ecological range and grow in changing environmental conditions. Phenotypic plasticity and local adaptations are major processes governing species range margins, but little is known about their relative contribution for tree species distribution in tropical fores…	2018	Article		Scielo
Brasil, Ronner Joaquim Mendonca.	Bioproduto À Base De Óleo De Copaíba (Copaifera Sp.) Para Revestimento Da Casca E Estocagem De Ovos Comerciais '	The objective of this study was to verify the efficiency of the copaiba oil-based bioproduct as a coating for commercial eggshells stored at room temperature for different periods. The study is being conducted at the Poultry Technology Laboratory of the Poultry Sector of the Faculty of Agricultural Sciences of the Federal University of Amazonas, located in the southern sector of the University Ca…	2020	Thesis		Capes
Brelaz, Kely Cristina Bastos Teixeira Ramos.	Bioeficácia Da Inclusão Do Óleo De Resíduo De Pescado Em Rações De Poedeiras Comerciais	The objective of this study was to verify the bioefficacy of digestibility, productive performance, egg quality, sensory analysis, biochemical profile analysis of the blood of commercial laying hens, fatty acid and cholesterol profile of egg yolk and economic analysis of the inclusion of fish waste oil as a regional additive in diets of commercial laying hens. The oil came from a commercial slaug…	2019	Thesis	The Work Is Not Authorized for Disclosure	Capes
Brito, Larissa Lira.	Atividade Biológica Do Extrato De Moléculas De Euterpe Oleracea Mart. (Açaí) Sobre Biofilme De Candida Parapsilosis E Tropicalis'	Candidiasis occurs as a consequence of a host immune disorder and virulence factors of these yeasts. Candida albicans has been reported as the most prevalent, followed by C. parapsilosis, C. glabrata, C. tropicalis and C. krusei. Microorganism resistance has been increasing due to the indiscriminate use of antimicrobials used in the treatment of infectious diseases, prompting researchers to study…	2017	Dissertation	The Work Has Authorized Disclosure	Capes
Brito, Raira Sa De.	Estudo Da Influencia Do Extrato Purificado Do Açaí (Euterpe Oleracea) Em Filmes De Gelatina E Seu Comportamento Como Indicador De Ph'	Due to the large amount of waste generated by the food industry, they have been pressured to become more environmentally responsible, being forced to make different ways of using this waste viable. One of these ways that has been increasingly studied is the production of bidegradable films from this waste, and more recently the addition of natural compounds for the production of active and/or int…	2019	Dissertation	The Work Is Not Authorized for Disclosure	Capes
Brum H.D., Souza A.F.	Flood Disturbance And Shade Stress Shape The Population Structure Of Açaí Palm Euterpe Precatoria, The Most Abundant Amazon Species.	Euterpe precatoria Mart. is the most abundant plant species in the Amazon basin, and one of the main non-timber forest products on the continent. A thorough understanding of the ecology of this species is needed to support sustainable management initiatives. Resource availability, disturbance regime, and human management are some of the main factors influencing population structure. We described …	2020			Scopos
Brum, Hd; Souza, Af	Flood Disturbance And Shade Stress Shape The Population Structure Of Acai Palm Euterpe Precatoria, The Most Abundant Amazon Species	Euterpe precatoria Mart. is the most abundant plant species in the Amazon basin, and one of the main non-timber forest products on the continent. A thorough understanding of the ecology of this species is needed to support sustainable management initiatives. Resource availability, disturbance regime, and human management are some of the main factors influencing population structure. We described …	2020	Http://Dx.Doi.Org/10.1139/Cjb-2019-0090		Wos
Brum, Heloisa Dantas	Economia E Ecologia De Açaí (Euterpe Precatira Na Amazônia Central)		2019	Thesis		Capes
Brum, Heloisa Dantas.	Ecologia E Economia Do Açaí (Euterpe Precatoria) Em Comunidades Ribeirinhas Na Amazônia Central	The historical interdependence between human populations and the traditional use of biodiversity and ecosystems have shaped the Amazon as one of the richest and most complex socio-ecological systems in the world. The Amazon rainforest still faces a series of threats from deforestation for livestock and soy production, the opening of roads, in addition to the numerous short- and long-term impacts …	2019	Thesis	The Work Is Not Authorized for Disclosure	Capes
Bueno, Alcenir Claudio.	Produção De Mudas De Palmeira Juçara (Euterpe Edulis Mart.) Conduzidas Com Diferentes Tipos De Sombreamento, Substrato E Fertirrigação	Although Euterpe edulis cultivation techniques have been extensively researched and known, there is still a lack of information on the potential for initial development of seedlings of this species under different light conditions, in substrates and with the use of irrigation. Therefore, since there are no records of studies focused on the initial development of Euterpe edulis, it is necessary to…	2021	Dissertation	The Work Is Not Authorized for Disclosure	Capes
Bueno, Rafael Da Silveira	Frugivoria E Efetividade De Dispersão De Sementes Dos Últimos Grandes Frugívoros Da Mata Atlântica: A Anta (Tapirus Terrestris) E O Muriqui (Brachyteles Arachnoides)'		2010	Dissertation		Capes
Bulbovas, Patrícia.	Efeitos Da Poluição Atmosférica Na Germinação E Crescimento De Plântulas De Euterpe Edulis Mart., Na Região De Cubatão, Sp		2000	Dissertation		Capes
Buss, André Luiz.	Contribuições Ao Manejo Integrado De Pragas Da Palmeira-Real-Da-Austrália Archontophoenix Spp. (Arecaceae) Na Região Do Vale Do Itajaí Em Santa Catarina.		2007	Dissertation		Capes
Bussmann R.W., Zambrana N.Y.P.	Facing Global Markets - Usage Changes In Western Amazonian Plants: The Example Of Euterpe Precatoria Mart. And E. Oleracea Mart.	Palms (Arecaceae) are one of the most important families of useful plants, and indigenous societies have developed very distinct ways of utilizing this resource. The clonal Euterpe oleracea Mart. has long been used for the preparation of frothy beverages in the eastern Amazon, in particular by colonists and caboclos, but to a much lesser extent by the indigenous population. Euterpe precatoria Mar…	2012			Scopos
Bussmann, Rw; Zambrana, Nyp	Facing Global Markets - Usage Changes In Western Amazonian Plants: The Example Of Euterpe Precatoria Mart. And E. Oleracea Mart.	Palms (Arecaceae) are one of the most important families of useful plants, and indigenous societies have developed very distinct ways of utilizing this resource. The clonal Euterpe oleracea Mart. has long been used for the preparation of frothy beverages in the eastern Amazon, in particular by colonists and caboclos, but to a much lesser extent by the indigenous population. Euterpe precatoria Mar…	2012	Http://Dx.Doi.Org/10.5586/Asbp.2012.032		Wos
Butzke, A. G.	Produção De Mudas De Açaizeiro Solteiro (Euterpe Precatoria Mart.) Sob Diferentes Doses De Nitrogênio E Potássio.		2019			Embrapa
Butzke, A. G.; Brito, R. S.; Andrade Neto, R. C.; Lunz, A. M. P.; Fiuza, S.	Production Of Single Assai Palm, Euterpe Precatoria Mart., Seedlings Subjected To Nitrogen And Potassium Doses	Given the importance of the Euterpe precatoria species in the market, and the few studies on the initial phase of the crop, the aim of this study was to evaluate the production of single açaí seedlings (Euterpe precatoria Mart.) subjected to increasing doses of nitrogen and potassium. The seedlings were arranged in a randomized block design in a 5x5 factorial scheme, with the first factor being t…	2023	Article		Scielo
Butzke, Ag; De Brito, Rs; Neto, Rda; Lunz, Amp; Fiuza, Sd	Production Of Single Assai Palm, Euterpe Precatoria Mart., Seedlings Subjected To Nitrogen And Potassium Doses	Given the importance that the species Euterpe precatoria exerts on the market, tied to a few studies referring to the initial phase of the crop, the objective was to evaluate the production of seedlings of single assai palm (Euterpe precatoria Mart.) submitted to increasing doses of nitrogen and potassium. The seedlings were arranged in a randomized block design in a 5x5 factorial scheme. The fir…	2023	Http://Dx.Doi.Org/10.32404/Rean.V10I2.7316		Wos
Butzke, Angelita Gude.	Produção De Mudas De Açaízeiro Solteiro (Euterpe Precatoria Mart.) Sob Diferentes Doses De Nitrogênio E Potássio'	The single açaí palm, like several Amazonian fruit trees, faces problems related to the lack of information, especially regarding nutrition for seedling production, one of the most important inputs in fruit growing. Thus, the objective of this study was to evaluate the effect of nitrogen and potassium doses on the growth and quality of single açaí palm seedlings, and to recommend these doses in o…	2019	Thesis	The Work Is Not Authorized for Disclosure	Capes
Cabral, Cristiane Maria.	Caracterização Físico-Química, Compostos Bioativos E Composição Mineral De Polpas De Açaí Oriundas De Sistemas Agroflorestais, Tomé-Açu, Pará, Brasil'	The açaí palm (Euterpe oleracea Mart.) is a native species of the Amazon. Its fruit is a product with increasing demand in the market, due to its high nutritional value and its bioactive components, mainly flavonoids. This study aims to characterize the açaí pulp and analyze possible influences of agroecological management on the pulp composition. The research material came from three agroforestr…	2020	Dissertation	The Work Is Not Authorized for Disclosure	Capes
Cabral, Maria Thereza.	A Acao Educativa Dos Projetos De Desenvolvimento De Comunidades Perifericas No Municipio De Sao Luis - 1971-74 E 1976-78; Uma Visao Critica		1987	Dissertation		Capes
Cabrera-Amaya D.M., Rivera-Díaz O.	Floristic Composition And Structure Of Riparian Forests Of The Lower Basin Of Pauto River, Casanare, Colombia [Composición Florística Y Estructura De Los Bosques Ribereños De La Cuenca Baja Del Río Pauto, Casanare, Colombia].	The composition and structure of vegetation in riparian forests of the lower basin of Pauto river (Colombia, Casanare) was characterized using information the diameter at breast height (DBH), total height, and treetop cover measured in nine plots of 20 × 50 m (1000 m). Richness and importance values were analyzed by species and family. An analysis was made to establish a local classification of t…	2016			Scopos
Cabrera-Amaya, Diego Mauricio Rivera-Díaz, Orlando	Floristic Composition And Structure Of Riparian Forests Of The Lower Basin Of Pauto River, Casanare, Colombia.	The composition and structure of veg etation in "riparian forests of the lower basin of Pauto river (Colombia, Casanare) was characterized using information the diameter at breast height (DBH), total height, and treetop cover measured in nine plots of 20 x 50 m (1000 m). Richness and importance values were analyzed by species and family. An analysis was made to establish a local classification of…	2016			Scielo
Cabrera-Amaya, Dm; Rivera-Diaz, O	Floristic Composition And Structure Of Riparian Forests Of The Lower Basin Of Pauto River, Casanare, Colombia	The composition and structure of vegetation in riparian forests of the lower basin of Pauto river (Colombia, Casanare) was characterized using information the diameter at breast height (DBH), total height, and treetop cover measured in nine plots of 20 x 50 m (1000 m). Richness and importance values were analyzed by species and family. An analysis was made to establish a local classification of t…	2016	Http://Dx.Doi.Org/10.15446/Caldasia.V38N1.57829		Wos
Caiado, Rafael Ramos.	Análise E Aplicabilidade Do Corante Composto Por Antocianinas Do Fruto Do Açaí (Euterpe Oleracea) Em Cromovitrectomia Em Humanos	Objective: To characterize and quantify the anthocyanins in the dye extracted from the açaí fruit (Euterpe oleracea), evaluate its safety in an animal model and test its applicability in chromovitrectomy in humans. Methods: In study 1, samples of three concentrations of 10%, 25% and 35% of the açaí fruit (Euterpe oleracea), equivalent to 100 mg, 250 mg and 350 mg of lyophilized samples, were dilu…	2019	Thesis	The Work Has Authorized Disclosure	Capes
Calbo, Maria Elisa Ribeiro.	Trocas Gasosas Do Açaí E Buriti Sob Estresse De Deficite De Água E Crescimento, Porosidade E Trocas Gasosas Do Buriti Sob Inundação.		1996	Thesis		Capes
Caldas, Rogério De L. E Silva.	Avaliação Do Estudo Nutricional Do Palmito (Euterpe Edullis, Mart) Em Quatro Classes De Solo Do Litoral Do Paraná.		2003	Dissertation		Capes
Caldeira, Maurício Antônio Doro.	A Bananicultura E A Transição Agroecológica: O Caso Dos Agricultores Familiares De Dom Pedro De Alcântara (Rs).'		2006	Dissertation		Capes
Calzavara, B. B. G.	As Possibilidades Do Açaizeiro No Estuário Amazônico		1972	Bulletin		Capes
Camargo Neves L., Monique Carvalho Da Silva P., Ruffo Roberto S., Mayara Rocha Leão P., De Brito Carvalho L., Crysthina Lucas Da Silva B., Cisneros-Zevallos L.	Physiological Maturity And Wound-Based Orchard Practices Influence The Antioxidant Content And Metabolic Activity Of Two Species Of Açai Fruit At Harvest And During Storage.	"Pre-harvest treatments like wound-based orchard management practices and early harvest were applied to açai plants (Euterpe oleracea Mart., Euterpe precatoria Mart.) to yield higher levels of antioxidants. Orchard practices like 50% shoot suppression and 50% cluster thinning when applied 87 d before harvest (187 days DAA) were similar to control fruits at harvest and during storage (20 °C). Howe…	2022			Scopos
Campos, Alyne Lizane Cardoso.	Efeito Do Consumo Agudo Do Fruto Juçara (Euterpe Edulis) Nos Biomarcadores De Estresse Oxidativo Em Indivíduos Saudáveis'	The genus Euterpe originates species of palm trees, from which derives the popularly known juçara (Euterpe edulis), found in Brazil. Juçara fruits have sensory and nutritional properties similar to those of the açaí fruit. The beneficial properties of these fruits have attracted the attention of researchers, especially due to the amount of antioxidants. The present study aimed to evaluate the eff…	2013	Dissertation	The Work Has Authorized Disclosure	Capes
Campos, Alyne Lizane Cardoso.	Fruto Juçara (Euterpe Edulis): Propriedades Biológicas E Efeito Da Ingestão Aguda Sobre A Biodisponibilidade De Ácidos Fenólicos E Biomarcadores De Estresse Oxidativo Em Indivíduos Saudáveis'	Not applicable	2018	Thesis	The Work Has Authorized Disclosure	Capes
Campos, Érica Pereira De.	Florística E Estrutura Horizontal Da Vegetação Arbórea De Uma Ravina Em Um Fragmento Florestal No Município De Viçosa (Mg)'		2002	Dissertation		Capes
Campos, T. De; Azêvedo, H. S. F. Da S.; Azevedo, J. M. A. De; Rufino, P. B.; Silva, S. M. M.; Oliveira, J. C. De; Silva, L. M. Da.	Rendimento De Polpa De Frutos De Açaizeiro Em Áreas De Baixio E Terra Firme Em Feijó, Ac.		2016			Embrapa
Campos, T. De; Azêvedo, H. S. F. Da S.; Rufino, P. B.; Cavalcante, L. Do N.; Silva, S. M. M.; Oliveira, J. C. De.	Métodos De Preservação E Maceração Do Tecido Foliar De Euterpe Precatoria Para A Obtenção De Dna De Qualidade.		2016			Embrapa
Canal Gb, Barreto Cav, De Almeida Fan, Zaidan Ir, Do Couto Dp, Azevedo Cf, Et Al.	Single And Multi-Trait Genomic Prediction For Agronomic Traits In Euterpe Edulis.	Given the importance of the Euterpe precatoria species in the market, and the few studies on the initial phase of the crop, the aim of this study was to evaluate the production of single açaí seedlings (Euterpe precatoria Mart.) subjected to increasing doses of nitrogen and potassium. The seedlings were arranged in a randomized block design in a 5x5 factorial scheme, with the first factor being t…	2023	Article		Scielo
Canal, Guilherme Bravim	Euterpe Edulis, Conhecido Popularmente Como Juçaizeiro, Tem Se Destacado Como Uma Espécie De Potencial Econômico Para A Fruticultura No Setor De Açaicultura. Desde 2000, Esse Setor Agrícola Apresentou Forte Crescimento Em Área De Cultivo, Tendo O Euterpe Oleracea (Açaizeiro) Como Principal Representante Da Cultura, Cuja Relevância Econômica Foi Reconhecida Em 2008. Os Frutos Do Açaizeiro São Seme…		2023	Thesis	The Work Is Not Authorized for Disclosure	Capes
Canal, Guilherme Bravim.	Melhoramento Genético De Euterpe Edulis Para Produção De Frutos	The new vision of using Euterpe edulis for fruit management in the fruit growing area revealed the need to apply breeding techniques to make superior genotypes available and disseminate the crop on a large scale. Because it is a native species, the implementation of commercial plantations is a poorly consolidated practice and, in most cases, treated with suspicion by producers who intend to adher…	2019	Dissertation	The Work Is Not Authorized for Disclosure	Capes
Candido, Bianca Fernandes Resende.	Elaboração E Análise Físico-Química De Cerveja Artesanal Tipo Ale Utilizando O Açaí (Euterpe Oleracea Mart.)'	Beer has been produced by man since ancient times, with confirmed reports from the mid-6000 BC. In our country, Brazil, the population's habit of consuming beer began during the 19th century and over the years, beer consumption by the Brazilian population has been increasing and the product has gained prominence, awakening the search for new products to be offered to consumers in the beer market,…	2018	Dissertation	The Work Has Authorized Disclosure	Capes
Caneschi, Washington Luiz.	O Tratamento Com Extrato Aquoso De Açaí (Euterpe Oleracea Mart.) Protege O Caenorhabditis Elegans Contra Exposição Aguda À Acrilamida'	Acrylamide (AAM) is a toxic compound present in relevant amounts in carbohydrate-rich foods that have undergone heat treatment at high temperatures. In vivo and in vitro studies have shown that AAM can induce neurotoxic, genotoxic, carcinogenic effects, and reproductive and developmental disorders. The use of natural compounds from the diet with antioxidant effects may provide a strategy to comba…	2014	Dissertation	The Work Has Authorized Disclosure	Capes
Canto, Sônia Luzia Oliveira.	Comportamento E Preferência Alimentar De Animais Da Fauna Silvestre, E Seus Efeitos Sobre O Vigor De Sementes De Espécies Frutíferas Usadas Em Sistemas Agroflorestais'		2002	Dissertation		Capes
Cardona J.E.C., Hernández M.S., Díaz R.O., Carrillo M., Gutiérrez R.H., Lares M., Fernández-Trujillo J.P.	Antioxidant Capacity In Microencapsulated Dehydrated Amazonian Fruits.	Fernández-Trujillo, J.P., Universidad Politécnica de Cartagena (UPCT), Department of Agricultural and Food Engineering, Paseo Alfonso XIII, 48, ETSIA, Cartagena (Murcia), E-30203, Spain","Amazonian fruits exhibit a very remarkable functional capacity due to its organic acid, pigments and polyphenol composition conferring an insuperable antioxidant capacity. Camu-camu (Myrciaria dubia) is a small …				Scopos
Cardona, Jec; Hernandez, Ms; Diaz, Ro; Carrillo, M; Gutierrez, Rh; Lares, M; Fernandez-Trujillo, Jp	Antioxidant Capacity In Microencapsulated Dehydrated Amazonian Fruits	Amazonian fruits exhibit a very remarkable functional capacity due to its organic acid, pigments and polyphenol composition conferring an insuperable antioxidant capacity. Camu-camu (Myrciaria dubia) is a small wild berry from the floodable Amazonian river region and of which the high ascorbic acid content (around 1648 mg/100 g fresh fruit in green mature stage which increased up to 1974 mg/100 g…	2014	Http://Dx.Doi.Org/10.17660/Actahortic.2014.1047.35		Wos
Cardoso A.L., De Liz S., Rieger D.K., Farah A.C.A., Kunradi Vieira F.G., Altenburg De Assis M.A., Di Pietro P.F.	,An Update On The Biological Activities Of Euterpe Edulis (Juçara).	The palm tree Euterpe edulis, known as juçara, produces spherical and purple fruits, similar to those of the Euterpe oleracea and Euterpe precatoria palm trees, from which the common name açaí originates. Juçara fruit has been gaining prominence in the scientific world for its interesting nutritional composition, which is rich in antioxidants, and for its sustainable production model. Recently, r…				Scopos
Cardoso, Al; De Liz, S; Rieger, Dk; Farah, Aca; Vieira, Fgk; De Assis, Maa; Di Pietro, Pf	An Update On The Biological Activities Of Euterpe Edulis (Jucara)	The palm tree Euterpe edulis, known as jucara, produces spherical and purple fruits, similar to those of the Euterpe oleracea and Euterpe precatoria palm trees, from which the common name acai originates. Jucara fruit has been gaining prominence in the scientific world for its interesting nutritional composition, which is rich in antioxidants, and for its sustainable production model. Recently, r…	2018	Http://Dx.Doi.Org/10.1055/S-0044-101624		Wos
Cardoso, Ana Carolina	Influência Da Suplementação De Açaí (Euterpe Oleracea Mart.) Na Ração Sobre Remodelação Cardíaca Em Ratos Expostos À Fumaça Do Cigarro'	Introduction: Exposure to cigarette smoke (ECS) promotes morphological and functional changes in the heart, known as cardiac remodeling. Energy metabolism, oxidative stress and inflammation are some of the mechanisms that modulate this process, thus, it becomes relevant to identify measures that can attenuate them. In this context, açaí (Euterpe oleracea Mart.) may be useful, mainly due to its an…	2016	Dissertation	The Work Has Authorized Disclosure	Capes
Cardoso, Luciana Marques.	Caracterização Química, Nutricional E Potencial Antioxidante Da Polpa Dos Frutos De Euterpe Edulis Martius E Seu Efeito Nos Fatores De Risco E Nas Lesões Ateroscleróticas Em Camundongos Apoe-/-.		2012	Thesis		Capes
Cardoso, Priscylla Maria Martins.	Atividade Nefroprotetora Do Extrato Enriquecido De Polifenóis De Euterpe Edulis Martius	Contrast nephropathy is directly related to increased morbidity and mortality, and is the third leading cause of hospital-acquired renal failure. Treatment and prevention can be done by administering antioxidant products. The jussara palm tree (Euterpe edulis Martius) is a plant native to the Atlantic Forest, where it is widely used for food consumption. The fruits of E. edulis contain phenolic c…	2015	Dissertation	The Work Is Not Authorized for Disclosure	Capes
Cardoso, Sergio Ricardo Sodre.	O Uso De Marcadores Aflp No Estudo Da Variabilidade E Estrutura Genética De Euterpe Edulis (Palmae) E Caesalpinia Echinata (Leg. Caes.).'		2002	Thesis		Capes
Cardoso, Sérgio Ricardo Sodré.	Estudo Da Variabilidade Genética De Euterpe Edulis Mart. Na Mata Atlântica.		1998	Dissertation		Capes
Carey A.N., Miller M.G., Fisher D.R., Bielinski D.F., Gilman C.K., Poulose S.M., Shukitt-Hale B.	Dietary Supplementation With The Polyphenol-Rich Açaí Pulps (Euterpe Oleracea Mart. And Euterpe Precatoria Mart.) Improves Cognition In Aged Rats And Attenuates Inflammatory Signaling In Bv-2 Microglial Cells.	Objectives: The present study was carried out to determine if lyophilized açaí fruit pulp (genus, Euterpe), rich in polyphenols and other bioactive antioxidant and anti-inflammatory phytochemicals, is efficacious in reversing age-related cognitive deficits in aged rats. Methods: The diets of 19-month-old Fischer 344 rats were supplemented for 8 weeks with 2% Euterpe oleracea (EO), Euterpe precato…	2016			Scopos
Carey, An; Miller, Mg; Fisher, Dr; Bielinski, Df; Gilman, Ck; Poulose, Sm; Shukitt-Hale, B	Dietary Supplementation With The Polyphenol-Rich Acai Pulps (Euterpe Oleracea Mart. And Euterpe Precatoria Mart.) Improves Cognition In Aged Rats And Attenuates Inflammatory Signaling In Bv-2 Microglial Cells	Objectives: The present study was carried out to determine if lyophilized acai fruit pulp (genus, Euterpe), rich in polyphenols and other bioactive antioxidant and anti-inflammatory phytochemicals, is efficacious in reversing age-related cognitive deficits in aged rats. Methods: The diets of 19-month-old Fischer 344 rats were supplemented for 8 weeks with 2% Euterpe oleracea (EO), Euterpe precato…	2017	Http://Dx.Doi.Org/10.1080/1028415X.2015.1115213		Wos
Carim, Marcelo De Jesus Veiga.	Composição E Estrutura Florística Do Estrato Arboreo Em Floresta De Varzea No Município De Mazagão, Estado Do Amapá,Brasil"		2004	Dissertation		Capes
Carneiro, Alessandra Pinheiro De Góes.	Estudo Da Estabilidade Do Pó De Açaí Orgânico'		2011	Dissertation		Capes
Carrano, Eduardo.	Composição E Conservação Da Avifauna Na Floresta Estadual Do Palmito, Município De Paranaguá, Paraná'		2006	Dissertation		Capes
Cartaxo, C. B. Da C.; Vasconcelos, M. A. M. De; Papa, D. De A.; Gonzaga, D. S. De O. M.; Álvares, V. De S.	Euterpe Precatoria Mart.: Boas Práticas De Produção Na Coleta E Pós-Coleta De Açaí-Solteiro.		2020			Embrapa
Cartonilho, Miriam De Medeiros.	Utilização De Polpa De Açaí (Euterpe Precatória Mart.) Na Elaboração De Mistura Em Pó Preparo De Bebida Lácta.	The Amazon, home to the largest fauna and flora in the world, has an unparalleled wealth of biological diversity. However, maintaining this megadiversity intact requires scientific and technological knowledge. In this context, an important biotechnological tool is the bioremediation of environments impacted by petroleum hydrocarbons and derivatives. In the present study, samples of microbial comm…	2015	Thesis	The Work Is Not Authorized for Disclosure	Capes
Cartonilho, Mririam De Medeiros.	Utilização De Polpa De Açaí (Euterpe Precatoria Mart.) Para Elaboração De Licor.		2008	Dissertation		Capes
Carvalho, Ana Gabriela Da Silva.	Estudo Da Inclusão De Antocianinas De Extrato Da Polpa De Juçara (Euterpe Edulis Martius) Em Partículas Produzidas Por Spray Drying E Gelificação Iônica'	The juçara palm (Euterpe edulis Martius) is a native species of the Brazilian Atlantic Forest and is used for extracting heart of palm. In addition to heart of palm, the juçara fruit, similar to açaí, can also be obtained. This fruit is purple when ripe and has a high content of anthocyanins and polyphenols. In this context, in order to better take advantage of the functional properties and incre…	2017	Thesis	The Work Is Not Authorized for Disclosure	Capes
Carvalho, Ana Gabriela Da Silva.	Estudo Da Inclusão De Antocianinas De Extrato Da Polpa De Juçara (Euterpe Edulis Martius) Em Partículas Produzidas Por Spray Drying E Gelificação Iônica'	The juçara palm (Euterpe edulis Martius) is a native species of the Brazilian Atlantic Forest and is used for extracting heart of palm. In addition to heart of palm, the juçara fruit, similar to açaí, can also be obtained. This fruit is purple when ripe and has a high content of anthocyanins and polyphenols. In this context, in order to better take advantage of the functional properties and incre…	2017	Thesis	The Work Is Not Authorized for Disclosure	Capes
Carvalho, C Da Silva; Ribeiro, Mc; Côrtes, Mc; Galetti, M.; Collevatti, Rg.	Contemporary And Historic Factors Influence Differently Genetic Differentiation And Diversity In A Tropical Palm	Population genetics theory predicts loss in genetic variability because of drift and inbreeding in isolated plant populations; however, it has been argued that long-distance pollination and seed dispersal may be able to maintain gene flow, even in highly fragmented landscapes. We tested how historical effective population size, historical migration and contemporary landscape structure, such as fo…	2015	Article		Scielo
Carvalho, Carla Teixeira Silva De.	Artrite Reumatoide Experimental: O Papel Do Consumo Da Polpa De Açaí (Euterpe Oleracea Mart.) No Estresse Oxidativo E Na Inflamação	Rheumatoid arthritis (RA) is an autoimmune disease characterized by chronic synovial inflammation that leads to joint/bone destruction and is associated with progressive disability, systemic complications, morbidity, and early mortality. The process of joint destruction observed in rheumatoid arthritis is mediated by intracellular signaling pathways involving transcription factors such as nuclear…	2018	Thesis	The Work Is Not Authorized for Disclosure	Capes
Carvalho, Carolina Da Silva.	O Papel Da Estrutura Da Paisagem Na Variabilidade Genética Da Palmeira Euterpe Edulis Na Mata Atlântica'	This dissertation is structured in two chapters whose general objective was to understand how landscape characteristics influence genetic variation and structuring, using the landscape genetics approach and the palm tree Euterpe edulis (Arecaceae) as a study model. Landscape genetics emerged from the junction of three major areas of science: landscape ecology, spatial ecology and population genet…	2013	Dissertation	The Work Is Not Authorized for Disclosure	Capes
Carvalho, Carolina Da Silva.	Variação Fenotípica, Genética E Dispersão De Sementes De Uma Palmeira Na Mata Atlântica	Dispersal is the first stage that initiates plant recruitment, and is therefore crucial for regeneration, spatial distribution, colonization of new environments, and connectivity of forest fragments, being critical for the long-term viability of populations. However, human activities have generated pressures that alter the processes of recruitment of new individuals. For example, several studies …	2018	Thesis	The Work Has Authorized Disclosure	Capes
Carvalho, Carolina Da Silva; Ballesteros‑Mejia, Liliana; Ribeiro, Milton Cezar; Côrtes, Marina Corrêa; Santos, Alesandro Souza; Collevati, Rosane Garcia .	Climatic Stability And Contemporary Human Impacts Affect The Genetic Diversity And Conservation Status Of A Tropical Palm In The Atlantic Forest Of Brazil	Understanding how historical and current environmental suitability and human impacts affect the genetic diversity on a large scale is essential to species management planning. However, most studies in conservation genetics are carried out at a local or regional scale and rarely on broad spatial scales such as an entire biome. We evaluated the relative contribution of historical and current enviro…	2017	Article		Wos
Carvalho, Eloisa De Souza.	Influência De Samambaias Sobre A Regeneração De Espécies Lenhosas Da Floresta Estacional Semidecidual.'		2012	Dissertation		Capes
Carvalho, Lmd; Lemos, Mcm; Sanches, Ea; Da Silva, Ls; Bezerra, Jd; Aguiar, Jpl; Souza, Fdd; Alves, Eg; Campelo, Ph	Improvement Of The Bioaccessibility Of Bioactive Compounds From Amazon Fruits Treated Using High Energy Ultrasound	The aim of this paper was to evaluate the effect of high energy ultrasound on the bioaccessibility of bioactive compounds from acai (Euterpe precatoria) and buriti (Mauritia flexuosa) juices. Five levels of energy density (0, 0.9, 1.8, 2.7 and 3.6 J.cm(-3)), as well as their effects on the bioactive compounds were evaluated. Ultrasound did not significantly influence pH, titratable acidity and so…	2020	Http://Dx.Doi.Org/10.1016/J.Ultsonch.2020.105148		Wos
Carvalho, Luis Carlos Nunes.	Produção De Mudas De Açaí Sob Diferentes Níveis De Depleção De Água Associada A Doses De Um Polímero Hidroabsorvente'	The açaí palm tree is a palm tree with commercial potential, valued mainly for its fruit pulp, which has chemical properties that are beneficial to human health. Producers need to meet the increased demand, and seedling production must take into account this market trend. Knowledge about water management of this species' seedlings can still be expanded, and the use of water-absorbent polymer (hyd…	2016	Dissertation	The Work Has Authorized Disclosure	Capes
Carvalho, M. V. M.; Silva, L. S.; Vilela Junior, E. T.; Conceição, R. R. P. Da; Freitas-Silva, O.; Trombete, F. M.	Identification Of Filamentous Fungi, Assessment Of Extraneous Matter And Physicochemical Analysis Of Artisanal And Industrialized Açaí Cream.		2022			Embrapa
Carvalho, Marina Santos; Ferreira, Marcia Flores Da Silva; Oliveira; Wagner Bastos Dos Santos; Marçal, Tiago De Souza; Guilhen, José Henrique Soler; Mengard, Liana Hilda Golin And Ferreira, Adésio.	Genetic Diversity And Population Structure Of Euterpe Edulis By Reml/Blup Analysis Of Fruit Morphology And Microsatellite Markers	Euterpe edulis is an endemic species of the Atlantic Forest that is threatened by the unsustainable exploitation of palm heart. Fruit management is an alternative to overcome this problem, promoting income generation, preserving the trees in forest remnants and motivating the implementation of farms for commercial production. In this study, the genetic diversity and structure of four natural popu…	2020	Article		Scielo
Carvalho, Mayara Medeiros De Freitas.	Avaliação Dos Danos Causados Pelo Excesso De Frutose E Possíveis Benefícios Da Suplementação Com Açaí (Euterpe Oleracea Martius) Em Ratos Da Linhagem Fischer'	Nonalcoholic fatty liver disease (NAFLD) is characterized by the accumulation of fat in the liver of patients with no history of excessive alcohol consumption. NAFLD is classified as simple steatosis, in which fat deposition occurs in hepatocytes, or as steatohepatitis (NASH), in which, in addition to fat deposits, necroinflammation occurs. Changes in lipid metabolism and antioxidant mechanisms h…	2016	Dissertation	The Work Has Authorized Disclosure	Capes
Carvalho, Mayara Medeiros De Freitas.	Efeito Do Açaí (Euterpe Oleracea Martius) Em Fatores Envolvidos Na Progressão Da Nafld Induzida Por Dieta Hiperlipídica Em Camundongos'	Nonalcoholic fatty liver disease (NAFLD) is characterized by the accumulation of triacylglycerols in hepatocytes and includes steatohepatitis and cirrhosis. Oxidative stress, inflammation, mitochondrial dysfunction, apoptosis and alterations in endoplasmic reticulum (ER) homeostasis are cited as events implicated in its pathogenesis. As a strategy for preventing NAFLD, phenolic compounds are cons…	2020	Thesis	The Work Has Authorized Disclosure	Capes
Carvalho, P. H. Da S.; Chaves, V. P.; Araújo, C. S. De; Andrade Neto, R. De C.; Lunz, A. M. P.; Nogueira, R. Da S.	Efeitos Do Tipo De Substrato E Doses De Adubo De Liberação Lenta Na Produção De Mudas De Açaizeiro-Solteiro.		2021			Embrapa
Carvalho, P. H. Da S.; Santos, R. S. Dos; Andrade Neto, R. De C.; Lunz, A. M. P.	Avaliação De Doses De Potássio Na Produção De Mudas De Euterpe Precatoria.		2020			Embrapa
Carvalho, Roberta Mameri De.	Aspectos Da Historia De Vida De Folhas Do Palmiteiro (Euterpe Edulis Mart., Arecaceae).		1995	Dissertation		Capes
Carvalho, Rosileia Da Costa; Alves, Lívia De Freitas Navegantes, Carneiro, Renan Do Vale	Forest Restoration In The Floodplains Of The Amazon Estuary Subjected To Intensive Açaí Management	The expansion and intensification of açaí management in floodplain forests of the Amazonian estuary have resulted in changes in floristic composition and in biodiversity losses, causing problems to ecosystems and endangering livelihoods of riverine communities. These transformations have prompted the need for forest restoration. The objective of this study was to identify and analyze forest recov…	2021	Article		Scielo
Castillo Y.M., Lares M., Hernández M.S.	Formulation And Evaluation Of A Powdered Drink With Antioxidant Properties Made From Asai Fruit (Euterpe Precatoria Mart).	Asai is a palm tree native to the tropical region of South America which has recently drawn the attention of the scientific community due to its extraordinary antioxidant content (mainly anthocyanins) and consequent beneficial effects on human health. There are two species: Euterpe oleracea Mart. and precatoria Mart., with the latter being poorly studied and marketed. The objective of this resear…				Scopos
Castillo, Ym; Lares, M; Hernandez, Ms	Formulation And Evaluation Of A Powdered Drink With Antioxidant Properties Made From Asai Fruit (Euterpe Precatoria Mart.)	Asai is a palm tree native to the tropical region of South America which has recently drawn the attention of the scientific community due to its extraordinary antioxidant content (mainly anthocyanins) and consequent beneficial effects on human health. There are two species: Euterpe oleracea Mart. and precatoria Mart., with the latter being poorly studied and marketed. The objective of this resear…	2014	Http://Dx.Doi.Org/10.17660/Actahortic.2014.1047.32		Wos
Castro Rodriguez, S. Y.; Barrera Garcia, J. A.; Carrillo Bautista, M. P.; Hernández Gómez, M. S.	Asaí (Euterpe Precatória): Cadena De Valor En El Sur De Le Region Amazónica.		2015			Embrapa
Castro, A. F. De; Santos, A. C. Dos; Silva, L. De J. De S.; Meneghetti, G. A.; Lopes, R.	Adoção Da Cultivar Brs Pará No Amazonas: Um Estudo Exploratório Da Expansão De Açaizais Com Tecnologia Agropecuária Disponibilizada Pela Embrapa.		2022			Embrapa
Castro, Alcinéia Guimarães De.	Levantamento Florístico De Um Trecho De Mata Atlântica Na Estação Ecológica De Bananal, Serra Da Bocaina - Bananal, Sp.'		2001	Dissertation		Capes
Castro, Carla Corrêa De.	Diversidade De Fungos Hifomicetos Associados Ao Açaizeiro (Euterpe Oleracea Mart.) De Áreas De Várzea Da Ilha Do Combú, Belém/Pa.		2010	Dissertation		Capes
Castro, Carla Corrêa De.	Diversidade De Fungos Hifomicetos Associados Ao Açaizeiro (Euterpe Oleracea Mart.) De Áreas De Várzea Da Ilha Do Combú, Belém/Pa		2010	Dissertation		Capes
Castro, Cynthia Aparecida De.	Lesão Aterosclerótica, Capacidade Antioxidante E Histopatologia De Camundongos Apoe -/- Alimentados Com Açai (Euterpe Edulis Martius) E Submetidosao Treinamento Físico		2011	Dissertation		Capes
Castro, Darciléa Ferreira.	Sedimentologia, Estratigrafia, Palinologia, Diatomáceas E Geoquímica De Depósitos Quaternários Na Margem Leste Da Ilha De Marajó, Pará, Brasil		2010	Thesis		Capes
Castro, De Aline	Projeto De Pesquisas: Extrativismo Na Amazônia Central, Viabilidade E Desenvolvimento		1992	Report		Capes
Castro, Douglas Alberto Rocha De	Estudo Do Processo De Pirólise De Sementes De Açaí (Euterpe Oleracea Mart.) Para Produção De Biocombustíveis'	This work investigated the production of biofuels via pyrolysis, on a laboratory, semi-pilot and pilot scale, of açaí seeds (Euterpe oleracea) in natura (SAIN) and impregnated with aqueous solution of sodium hydroxide (NaOH) 2 mol.L-1 (SANAOH). The experiments were carried out at 350, 400 and 450 °C, at 1.0 atm, using production units with capacities of 100 g, 1 kg and 143 kg. The laboratory and …	2019	Thesis	The Work Has Authorized Disclosure	Capes
Castro, E. R.; Galetti, M. And Morellato, L. P. C.	Reproductive Phenology Of Euterpe Edulis (Arecaceae) Along A Gradient In The Atlantic Rainforest Of Brazil	The palm Euterpe edulis Mart. is one of the dominant tree species in the Atlantic rainforest and considered a key resource for many frugivorous birds. We compared the reproductive phenology of E. edulis in three types of Atlantic rainforest (two lowland forests, restinga and coastal-plain, and a premontane forest) on Cardoso Island (Canan´eia, S˜ao Paulo, Brazil), aiming to answer the following q…	2007	Article		Dropbox
Castro, Everaldo Rodrigo De.	Variação Espaço-Temporal Na Fenologia E Frugivoria Do Palmito Juçara Euterpe Edulis Martius (Arecaceae) Em Três Tipos De Floresta Atlântica		2003	Dissertation		Capes
Castro, Everaldo Rodrigo De.	Fenologia Reprodutiva Do Palmito Euterpe Edulis (Arecaceae) E Sua Influência Na Abundância De Aves Frugívoras Na Floresta Atlântica		2007	Thesis		Capes
Castro, Gledson Luiz Salgado De.	Rizobactérias Promovem Crescimento, Aliviam Os Efeitos Do Déficit Hídrico E Reduzem Antracnose Em Mudas De Açaizeiro'	The açaí palm (Euterpe oleracea Mart.) is a palm tree native to the Amazon and of great economic interest in Brazil and worldwide. Brazil is the world's largest producer of the açaí fruit, with the state of Pará being the largest national producer. This production was intended for local consumption, but the conquest of new markets and the increase in exports stimulated the expansion of commercial…			The Work Is Not Authorized for Disclosure	Capes
Castro, Isai Jorge De.	Efeito Da Exploração Madeireira E Do Manejo De Açaizais (Euterpe Oleracea) Sobre Assembleias De Morcegos (Mammalia: Chiroptera) Em Florestas Tropicais	Tropical forests are increasingly being exploited due to the increasing demand for resources such as timber, food, firewood, and conversion to agriculture and pasture. In this study, we propose to: 1 - review the effect of logging on bat assemblages in tropical forests by presenting a review of the knowledge from studies conducted over the last three decades; 2 - present a list of bat species for…	2015	Dissertation	The Work Has Authorized Disclosure	Capes
Castro, Thalles De Freitas.	Efeito Do Consumo Da Polpa De Açaí (Euterpe Oleracea Mart.) Sobre Biomarcadores Inflamatórios Em Mulheres Eutróficas E Com Sobrepeso.	Obesity is a multifactorial disease dependent on genetic determinants and endocrine dysfunctions, currently related to an inflammatory process. In fact, the increase in body fat stores observed in obesity is associated with metabolic complications and may induce an increase in the concentrations of biomarkers of inflammatory status. Some factors modulate inflammation, such as body composition, bi…	2016	Dissertation	The Work Is Not Authorized for Disclosure	Capes
Cavalcante, Ana Da Silva Ledo	Respostas Morfogenéticas In Vitro De Açaizeiro (Euterpe Oleracea Mart) E De Cupuaçuzeiro (Theobroma Grandiflorum (Wild. Ex S Preng.) Schuum.)		2001	Thesis		Capes
Cavalcante, Jefferson Alex Maciel.	Avaliação De Diferentes Substratos Na Germinação E No Desenvolvimento Vegetativo Do Açaizeiro (Euterpe Oleracea Mart.) - Arecaceae'		2004	Dissertation		Capes
Cavalcante, L. Do N.; Azêvedo, H. S. F. Da S.; Campos, T. De.	Utilização De Marcadores Microssatélites Heterólogos De Açaí Solteiro.		2018			Embrapa
Cavalcante, L. Do N.; Benvindo, F. D.; Azêvedo, H. S. F. Da S.; Silva, S. M. M.; Silva, L. M. Da; Campos, T. De.	Extração E Amplificação De Dna E Diversidade Genética De Açaí-Solteiro.		2017			Embrapa
Cavassani, André Targa.	Floresta Estacional Semidecidual Da Bacia Do Médio Rio Ivaí - Pr: Um Estudo Da Dinâmica De Regeneração E O Potencial Uso Das Espécies Na Restauração De Ecossistemas.'		2007			Capes
Cazander G., Jukema G.N., Nibbering P.H.	Complement Activation And Inhibition In Wound Healing.	Complement activation is needed to restore tissue injury however, inappropriate activation of complement, as seen in chronic wounds can cause cell death and enhance inflammation, thus contributing to further injury and impaired wound healing. Therefore, attenuation of complement activation by specific inhibitors is considered as an innovative wound care strategy. Currently, the effects of several…	2012			Scopos
Cedrim, Paula Cavalcante Amelio Silva.	Obtenção E Caracterização De Extrato Seco (Spray-Dryer) Da Euterpe Oleracea	Acai (Euterpe oleracea Mart.) is native to Central and South America and stands out as an exotic fruit. In recent years, it has gained international attention as a functional food due to its nutritional and therapeutic benefits related to its high antioxidant capacity. This study is divided into two chapters, the first being a literature review addressing the nutritional, antioxidant, biological …	2019	Dissertation	The Work Is Not Authorized for Disclosure	Capes
Cembraneli, Fernando.	Viabilidade Econômica Da Exploração De Palmito Eutherpe Edulis Mart. No Bioma Mata Atlântica,Vale Do Paraíba-Sp.		2008			Capes
Centeno, Larissa Herter.	Valorização De Resíduo Do Fruto De Açaí (Euterpe Oleracea Mart.) Por Meio Da Obtenção Sustentável De Nanocelulose	Agro-industrial waste has been reported as a sustainable way of extracting natural polymers. Cellulose, the most abundant natural polymer on the planet, can be extracted from plant fibers such as cereal residues, sugarcane bagasse, and fruit and vegetable peels and seeds. With nanotechnology, obtaining polymeric nanostructures from natural polymers is a promising strategy to obtain materials that…	2021	Dissertation	The Work Is Not Authorized for Disclosure	Capes
Cerqueira, Amanda Freitas.	Palmeiras Nativas Da Mata Atlântica: Revelando As Lacunas Científicas E Desvendando A Influência Da Perda De Habitat Em Aspectos Ecofisiológicos E Genéticos De Uma Espécie Ameaçada (Euterpe Edulis Mart.)'	The Atlantic Forest (MA) is one of the most biodiverse and endemic forest biomes in the world, but its flora and fauna are highly threatened by deforestation and fragmentation. Palm trees (Arecaceae) are highly relevant to the structure and functioning of this biome, in addition to providing essential resources for frugivorous animals. However, many of its species are currently at risk of extinct…	2021	Thesis	The Work Has Authorized Disclosure	Capes
César, Leiliane Teles.	Obtenção De Suco Clarificado De Açaí (Euterpe Oleracea, L.) Com Utilização De Pectinase E Quitosana'		2007	Dissertation		Capes
Chagas, Germano De Freitas	Manejo Florestal Comunitário De Frutos Como Estratégia De Conservação Da Palmeira Juçara (Euterpe Edulis Mart.).	The main strategy employed to ensure biodiversity conservation has been the implementation of protected areas, especially those with restricted use, which often fail to consider the culture, socioeconomic and political context or the way of life of the surrounding communities that previously interacted with the area. However, several studies have demonstrated the potential of promoting this conse…	2015	Dissertation	The Work Has Authorized Disclosure	Capes
Chaves, V. P.; Carvalho, P. H. Da S.; Araújo, C. S. De; Andrade Neto, R. De C.; Lunz, A. M. P.; Oliveira, J. B. De.	Adubação Nitrogenada E Potássica No Crescimento De Mudas De Açaizeiro-Solteiro.		2021			Embrapa
Cheberle, Ana Isabel Do Prado.	Avaliação Do Potencial Anti-Inflamatório E Antioxidante Do Extrato De Juçara (Euterpe Edulis Martius) Em Células Neurais Tratadas Com Lipopolissacarídeo (Lps)	The consumption of a high-fat diet triggers low-intensity inflammation in central tissues through the activation of toll-like receptor 4, in addition to establishing an environment of oxidative stress (OS). Considering the activation of these pathways, interventions with bioactive compounds from food are studied to evaluate the possible beneficial actions of these molecules and attenuate these pr…	2020	Dissertation	The Work Is Not Authorized for Disclosure	Capes
Chen, Livia Valquiria Raposo Dickson.	Detecção De Enzimas Bacterianas Extracelulares Isoladas A Partir De Euterpe Oleracea (Açaí).	Enzymes are biocatalysts that present high specificity and selectivity. They have wide application in industry and the demand for them has grown due to their economic and environmental advantages. Açaí (Euterpe oleracea) is a typical Brazilian fruit with high nutritional value, found mainly in the northern region of Brazil, in the states of Pará, Amazonas, Maranhão and Amapá, and extends to the G…	2014	Dissertation	The Work Is Not Authorized for Disclosure	Capes
Chen, Livia Valquiria Raposo Dickson.	Use Of An Untargeted Metabolomics Approach In Humans’ Urine To Identify Biomarkers Of Genipap (Genipa Americana L.) Juice Intake.		2018	Thesis	The Work Is Not Authorized for Disclosure	Capes
Cicchetti E., Merle P., Chaintreau A.	Quantitation In Gas Chromatography: Usual Practices And Performances Of A Response Factor Database	In this study, usual methods commonly applied to report the quantitative composition of flavours, fragrances and essential oils were compared. The MS determinations without response factors exhibited a lack of accuracy and reproducibility. FID provided better results, but the determinations were still unsatisfactory. The best results were obtained by true internal standardization in MS and FID, w…	2008			Scopos
Cidreira, Anne Carolyne Mendonca.	Estudo Do Potencial Hemostático De Nanocompósitos De Alginato / Ácido Hialurônico Com Nanocristais De Celulose Da Biomassa Residual Do Açaí (Euterpe Oleracea)	The most advanced dressings are not only used to cover the wound site, but are devices designed to effectively control bleeding and the healing process. However, some disadvantages of the dressings currently used are their difficult handling, the need to be changed frequently and their often inflammatory effect. Cellulose nanocrystals (NCCs) are nanometrically ordered structures in the cellulose …	2022	Dissertation	The Work Is Not Authorized for Disclosure	Capes
Cidreira, Anne Carolyne Mendonca.	Estudo Do Potencial Hemostático De Nanocompósitos De Alginato / Ácido Hialurônico Com Nanocristais De Celulose Da Biomassa Residual Do Açaí (Euterpe Oleracea).	The most advanced dressings are not only used to cover the wound site, but are devices designed to effectively control bleeding and the healing process. However, some disadvantages of the dressings currently used are their difficult handling, the need to be changed frequently and their often inflammatory effect. Cellulose nanocrystals (NCCs) are nanometrically ordered structures in the cellulose …	2022	Dissertation	The Work Is Not Authorized for Disclosure	Capes
Ciolfi, Fernanda.	Potencial Antimicrobiano De Extratos E Óleos Essenciais De Vegetais Não Tradicionais Sobre Patógenos De Origem Alimentar'		2010	Dissertation		Capes
Cipriano, Paula De Aguiar.	Antocianinas De Açaí (Euterpe Oleraceae Mart.) E De Casca De Jabuticaba (Myrciaria Jabuticaba) Na Formulação De Bebidas Isotônicas'		2011	Dissertation		Capes
Ciraqui, Rafael Alberto.	Uso De Aeronaves Remotamente Pilotadas Na Estimativa De Valor Potencial De Exploração Sustentável De Populações Naturais De Euterpe Edulis	Due to the history of land use conversion in the Environmental Protection Area – APA Corumbataí, Botucatu and Tejupá, the forests are suppressed in fragments that may contain, among other species, the juçara (Euterpe edulis Martius), a native palm tree that is currently threatened with extinction. Due to the non-timber forest products it contains, this species has a recognized potential for econo…	2022	Dissertation	The Work Has Authorized Disclosure	Capes
Cisne, Morgana Frota.	Obtenção Da Polpa De Açaí (Euterpe Oleracea Mart.) Em Pó Utilizando O Processo De Secagem Em Leito Fluidizado'	The present study aimed to obtain açaí pulp powder using the fluidized bed process and evaluate the quality of the obtained powder. Initially, frozen açaí pulps of type A were purchased from a local store in Fortaleza (CE) and transported to the Food Quality Control and Drying Laboratory. The pulps were characterized and subsequently subjected to drying in a fluidized bed at 85°C, with different …	2021	Dissertation	The Work Has Authorized Disclosure	Capes
Claudia Blair E Matos, Paulo Sampaio, Alexandre A. F. Rivas, Joao C.S Matos, Donald G. Hodges	Economic Profile Of Two Species Of Genus Euterpe, Producers Of Açaí Fruits, From The Pará And Amazonas States - Brazil	This study deals with an analysis of the production of the two assaih species (Euterpe precatoria Martius & Euterpe Oleracea) occurring in the states of Amazonas and Pará, respectively. In subject to delineate the economic behavior of two açaí pulp producing species, estimates were made based on temporal observations of the secondary data of produced amounts, prices practiced and respect analyses…	2017	Article		Scielo
Clay, J. W E Clement, C. R.	Selectede Species And Strategies To Enhance Income Generetio From Amazonian Forest		1993	Book		Capes
Coati, Ana Paula.	Identidade, Inclusão Social E Ambiental: A Utilização Da Polpa Da Juçara Em Taiaçupeba  Mogi Das Cruzes  Sp'	Most of the species threatened with extinction in Brazil are found in the Atlantic Forest, and less than 5% on average of the original cover that remains of this biome is in the form of small remnants and forest fragments. The region of the Taiaçupeba District – SP, belonging to Mogi das Cruzes, is a region that, in addition to tourism, has many vegetable and fishing sites, and is an area of Atla…	2013	Thesis	The Work Has Authorized Disclosure	Capes
Cochev J.S., Rossi A.A.B., Rodrigues A.S., Zortea K.É.M., Neves S.M.A.D.S.	Space-Temporal Dynamics Of The Landscape And Population Structure Of Euterpe Precatoria Mart. In Forest Fragment In The Municipality Of Alta Floresta, Mato Grosso State, Brazil [Dinâmica Espaço-Temporal Da Paisagem E Estrutura Populacional De Euterpe Precatoria Mart. Em Fragmento Florestal No Município Mato-Grossense De Alta Floresta, Brasil].	Euterpe precatoria Mart., is used in the cosmetic and food industry and has been increasingly exploited in the Amazonian environment. The objective of this work is to analyze the spatial-temporal dynamics of the landscape and the effect of fragmentation on the structure and pattern of spatial distribution of Euterpe precatoria, using a forest fragment in the municipality of Alta Floresta, MT stat…	2019			Scopos
Cochev Jakeline Santos; Rossi Ana Aparecida Bandini; Rodrigues Alex De Souza; Zortea Kelli Évelin Muller; Neves Sandra Mara Alves Da Silva	Space-Temporal Dynamics Of The Lands Cape And Po Pulation Structure Of Euterpe Precatoria Mart. In Forest Fragment In The Municipality Of Alta Floresta, Mato Grosso State, Brazil	Abstract Euterpe precatoria Mart., i s used in t "he cosmetic and food industry and has been increasingly exploited in the Amazonian environment. The objective of this work is to analyze the spatial-temporal dynamics of the landscape and the effect of fragmentation on the structure and pattern of spatial distribution of Euterpe precatoria, using a forest fragment in the municipality of Alta Flore…	2019			Scielo
Cochev, Js; Rossi, Aab; Rodrigues, Ad; Zortea, Kem; Neves, Smad	Space-Temporal Dynamics Of The Landscape And Population Structure Of Euterpe Precatoria Mart. In Forest Fragment In The Municipality Of Alta Floresta, Mato Grosso State, Brazil	Euterpe precatoria Mart., is used in the cosmetic and food industry and has been increasingly exploited in the Amazonian environment. The objective of this work is to analyze the spatial-temporal dynamics of the landscape and the effect of fragmentation on the structure and pattern of spatial distribution of Euterpe precatoria, using a forest fragment in the municipality of Alta Floresta, MT stat…	2019	Http://Dx.Doi.Org/10.5902/1980509831737		Wos
Coelho, Gislaine Mendes.	Estrutura Genética Populacional Em Morfotipos De Euterpe Edulis'		2010	Dissertation		Capes
Cohen, Lauro Arthur Farias Paiva.	Aproveitamento Dos Resíduos De Açaí (Euterpe Oleracea Mart.) Para O Desenvolvimento De Novos Materiais E O Potencial Para Aplicação No Design De Produto'	The açaí (Euterpe oleracea Mart.) production chain is one of the most important for the northern region of Brazil. Its importance is related to the cultural identity and the health benefits that the consumption of the fruit provides. However, the high production of waste derived from industrial processing is responsible for environmental, social and economic problems in the main cities of the reg…	2022	Dissertation	The Work Has Authorized Disclosure	Capes
Cohen, Lauro Arthur Farias Paiva.	Aproveitamento Dos Resíduos De Açaí (Euterpe Oleracea Mart.) Para O Desenvolvimento De Novos Materiais E O Potencial Para Aplicação No Design De Produto'	The açaí (Euterpe oleracea Mart.) production chain is one of the most important for the northern region of Brazil. Its importance is related to the cultural identity and the health benefits that the consumption of the fruit provides. However, the high production of waste derived from industrial processing is responsible for environmental, social and economic problems in the main cities of the reg…	2022	Dissertation	The Work Has Authorized Disclosure	Capes
Colaco, Rafaella Maracaja Nunes	Estudo Da Secagem Da Polpa De Açaí Pelo Método De Camada De Espuma	Foam layer drying was used as a method for dehydrating açaí pulp (Euterpe oleracea). Initially, the types of additives for foam formation were evaluated, followed by the influence of varying additive concentrations and agitation times for foam formation. Based on the choice of the best agitation time, a study of the drying of açaí foam at different temperatures was carried out. For this, a first …	2019	Dissertation	The Work Is Not Authorized for Disclosure	Capes
Colombo, Alexandre Falanga.	Conseqüências Potenciais Das Mudanças Climáticas Globais Para Espécies Arbóreas Da Mata Atlântica'		2007	Dissertation		Capes
Colombo, Grecica Mariana.	Respostas Bioquímicas De Juvenis Do Camarão Litopenaeus Vannamei (Boone, 1931) Exposto À Amônia: O Papel Do Açaí (Euterpe Oleracea Mart. 1824) Como Agente Quimioprotetor'	Exposure to ammonia can influence the excessive increase in the production of reactive oxygen species (ROS) in aquatic organisms. However, providing diets with supplementation or inclusion of antioxidants can act as an alternative for chemoprotection, mitigating the deleterious effects caused by ROS. The Amazonian fruit Euterpe oleracea, popularly known as “açaí”, has in its composition large amo…	2019	Dissertation	The Work Is Not Authorized for Disclosure	Capes
Colonetti, Sinara	Floresta Ombrófila Densa Submontana: Florística, Estrutura E Efeitos Do Solo E Da Topografia, Barragem Do Rio São Bento, Siderópolis, Sc'		2008	Dissertation		Capes
Conrado, Nathalia Mendonca.	Potencial Bioativo Das Sementes De Açaí (Euterpe Oleracea Mart) Em Alimentos Funcionais: Bioacessibilidade De Compostos Fenólicos Na Farinha E Em Extratos Hidro-Etanólicos'	Functional foods have, in addition to their nutritional capacity, compounds that offer health benefits. Euterpe oleracea (açaí) is a plant native to the Amazon, whose fruits have socioeconomic appeal and great nutritional value. The residues from the processing of açaí (seeds) represent 80% of the weight of the fruit and are normally discarded into the environment. The present study aims to evalu…	2022	Thesis	The Work Has Authorized Disclosure	Capes
Conrado, Nathalia Mendonca.	Potencial Bioativo Das Sementes De Açaí (Euterpe Oleracea Mart) Em Alimentos Funcionais: Bioacessibilidade De Compostos Fenólicos Na Farinha E Em Extratos Hidro-Etanólicos'	Functional foods have, in addition to their nutritional capacity, compounds that offer health benefits. Euterpe oleracea (açaí) is a plant native to the Amazon, whose fruits have socioeconomic appeal and great nutritional value. The residues from the processing of açaí (seeds) represent 80% of the weight of the fruit and are normally discarded into the environment. The present study aims to evalu…	2022	Thesis	The Work Has Authorized Disclosure	Capes
Constancio, Vanessa Da Silva.	Efeito Da Jabuticaba (Myrciaria Cauliflora), Do Fruto Da Palmeira Juçara (Euterpe Edulis Martius) E Do Jambolão (Syzygium Cumini) Sobre O Perfil Lipídico, A Glicemia E A Endotoxemia Em Camundongos Submetidos À Dieta De Cafeteria'	Excess body fat induces an inflammatory condition associated with metabolic endotoxemia and increased insulin resistance, as well as altering the lipid profile that results in impaired liver and kidney function. Studies suggest that the intake of antioxidant foods, such as polyphenols, provides beneficial effects on glucose and lipid metabolism. The aim of this study was to investigate the effect…	1015	Dissertation	The Work Is Not Authorized for Disclosure	Capes
Constant, Patrícia Beltrão Lessa.	Extração, Caracterização E Aplicação De Antocianinas De Açaí (Euterpe Oleracea, M.)		2020	Thesis		Capes
Conte, Rudimar	Estrutura Genética De Populações De Euterpe Edulis Mart. Submetidas À Ação Antrópica Utilizando Marcadores Alozimáticos E Microssatélite.		2004	Thesis		Capes
Conte, Rudimar.	Estrutura Genética De Populações De Euterpe Edulis Mart. Submetidas À Ação Antrópica Utilizando Marcadores Alozímicos E Microssatélites'		2004	Thesis		Capes
Conte, Rudimar.	Estrutura Genética De Populações De Euterpe Edulis Mart. Submetidas À Ação Antrópica Utilizando Marcadores Alozímicos E Microssatélites'		2004	Thesis		Capes
Conte, Rudimar; Reis, Mauricio Sedrez Dos; Mantovini, Adelar; Vencovsky, And Roland	Genetic Structure And Mating System Of Euterpe Edulis Mart. Populations: A Comparative Analysis Using Microsatellite And Allozyme Markers	comparative study between microsatellite and allozyme markers was conducted on the genetic structure and mating system in natural populations of Euterpe edulis Mart. Three cohorts, including seedlings, saplings, and adults, were examined in 4 populations using 10 allozyme loci and 10 microsatellite loci. As expected, microsatellite markers had a much higher degree of polymorphism than allozymes, …	2008	Article		Scielo
Contente, Denise Maria Loureiro.	Obtenção E Caracterização De Nanoemulsão Óleo Em Água A Partir De Óleo De Açaí (Euterpe Oleracea M.)	Nanoemulsions have been proposed as an option for drug delivery systems of current and growing interest, due to a series of advantages when compared to traditional formulations. Vegetable oils are considered pharmaceutical inputs of great value as a lipid matrix of these systems, such as açaí oil, an oil of Amazonian origin, which has a series of medicinal benefits, such as antioxidant and moistu…	2016	Dissertation	The Work Has Authorized Disclosure	Capes
Contente, Denise Maria Loureiro.	Obtenção E Caracterização De Nanoemulsão Óleo Em Água A Partir De Óleo De Açaí (Euterpe Oleracea M.)	Nanoemulsions have been proposed as an option for drug delivery systems of current and growing interest, due to a series of advantages when compared to traditional formulations. Vegetable oils are considered pharmaceutical inputs of great value as a lipid matrix of these systems, such as açaí oil, an oil of Amazonian origin, which has a series of medicinal benefits, such as antioxidant and moistu…	2016	Dissertation	The Work Has Authorized Disclosure	Capes
Copetti, Candice Lais Knoner	Efeito Do Consumo Agudo Do Suco De Juçara (Euterpe Edulis Martius) Sobre A Atividade Antioxidante E Biomarcadores Do Estresse Oxidativo Antes E Após Uma Sessão De Exercício Intervalado De Alta Intensidade: Um Ensaio Clínico Randomizado E Cross-Over'	In recent years, antioxidant supplementation has received notable attention due to its influence on post-exercise recovery by reducing oxidative stress. Studies suggest that the consumption of foods rich in anthocyanins, such as juçara fruit (Euterpe edulis Martius), may offer antioxidant protection during exercise, regardless of the duration of the intervention. Thus, the aim of this study was t…	2018	Dissertation	The Work Is Not Authorized for Disclosure	Capes
Coradin, L.; Camillo, J.; Vieira, I. C. G. (Ed.).	Espécies Nativas Da Flora Brasileira De Valor Econômico Atual Ou Potencial: Plantas Para O Futuro: Região Norte.		2022			Embrapa
Cordeiro, Marcio De Andrade.	Estudo Da Hidrólise Enzimática Do Caroço De Açaí (Euterpe Oleraceae Mart) Para A Produção De Etanol	The use of açaí seeds (Euterpe oleracea Mart) for energy purposes has been little studied, therefore, this study sought to study the production of second-generation ethanol from the enzymatic hydrolysis of the açaí seed in natura and treated with solvent under two temperature conditions (60 and 70 °C). The enzyme used in this study was β-glucosidase, according to technical specifications (Table 5…	2016	Dissertation	The Work Has Authorized Disclosure	Capes
Cordeiro, Ricardo Augusto Martins.	Crescimento E Nutrição Mineral Do Açaizeiro (Euterpe Oleracea Mart.), Em Função Da Idade Em Sistemas Agroflorestais No Município De Tomé-Açu, Pará.'		2011	Thesis		Capes
Cordeiro, Viviane Da Silva Cristino.	Efeito Do Tratamento Com O Extrato Hidro-Alcoólico Do Açaí (Euterpe Oleracea Mart.) Sobre As Alterações Cardiovasculares Em Ratos Espontaneamente Hipertensos (Shr). 2012		2012	Dissertation		Capes
Correa, Gimena Picolo Amendola.	Crescimento Inicial Do Palmito-Juçara (Euterpe Edulis Mart.) Com Uso De Polímero Hidroretentor No Substrato De Cultivo	Over the years, the Atlantic Forest has undergone significant changes to its natural landscape. Inventories carried out by the SOS Mata Atlântica Foundation and the National Institute for Space Research (INPE, 2016) showed that 83.7% of the territory of São Paulo initially covered by this biome has already been transformed into pastures, monocultures and other uses. This intensive exploitation ha…	2020	Dissertation	The Work Is Not Authorized for Disclosure	Capes
Correia, Arêssa De Oliveira	Calogênese Em Ápices Caulinares De Bactris Gasipaes H.B.K.'		2010	Dissertation		Capes
Corso, Néder Maciel.	O Agronegócio Do Palmito No Estado Do Paraná Situação Atual E Perspectivas.'		2003	Dissertation		Capes
Cortes, Marina Correa	Variação Espacial Nas Interações Entre O Palmito Euterpe Edulis E As Aves Frugívoras: Implicações Para A Dispersão De Sementes.		2006	Dissertation		Capes
Cortines, Erika.	Influência Da Interceptação Horizontal Na Determinação De Zonas De Umidade Em Vertentes A Sotavento Da Serra Do Mar, Rj'		2012	Thesis		Capes
Costa E.M.A., De Andrade Figueira M.B., Carrão D.B., Habenschus M.D., De Oliveira A.R.M., Acho L.D.R., Lima E.S., Magalhães I.R.D.S.	Phenolic And Flavonoid Content And In Vitro Inhibitory Effect Of Some Amazonian Fruit Juices On Cyp3A4 Activity [Conteúdo Fenólico E Flavonoídico E Efeito Inibitório In Vitro De Alguns Sucos De Frutas Da Amazônia Sobre A Atividade De Cyp3A4.	Many foods interact with drugs and may cause changes in the pharmacological effects of the co-administered therapeutic agent. The enzyme CYP3A4, which belongs to the cytochrome P450 enzyme complex, is responsible for the metabolism of most drugs currently on the market and is involved in many drug interactions. Hence, the interaction of this enzyme with juices of some fruits, such as grapefruit, …	2022			Scopos
Costa, Aline Noronha	Estudo Dos Atributos Do Solo E Qualidade Da Água Do Rio Sob Açaizais Nativos Na Amazônia Oriental'	The açaí palm (Euterpe oleracea Mart.) is native to the Brazilian Amazon, and its natural habitat is ecosystems of hydromorphic soils that drain twice a day. The objective of this study was to evaluate floodplain systems through the chemical, physical and biological attributes of hydromorphic soils in areas of native açaí palm groves, in addition to the chemical characteristics of the water quali…	2020	Dissertation	The Work Is Not Authorized for Disclosure	Capes
Costa, Alodia Brasil.	Avaliação Do Efeito Protetor Da Euterpe Oleracea (Açaí) Na Resposta Eletrofisiológica Da Retina De Ratos Expostos Ao Metilmercúrio	Methylmercury (MeHg) is the most toxic form of mercury. Exposure to MeHg generates oxidative stress, which can affect the retina, since it is highly vulnerable due to its high content of polyunsaturated fatty acids and oxygen consumption. In this context, the administration of exogenous antioxidants obtained through the diet, such as those present in Euterpe oleracea (açaí), could be a way to pre…	2013	Dissertation	The Work Has Authorized Disclosure	Capes
Costa, Ana Paula Dias.	A Influência Da Intensificação Da Produção De Açaí (Euterpe Oleracea Mart.) Na Diversidade De Atividades Produtivas De Ribeirinhos No Estuário Amazônico.	Açaí (Euterpe oleracea Mart.) is a fruit native to the Amazon biome, predominant in the Amazon estuary, which is progressively expanding in northeastern Pará, mainly in floodplain areas. This expansion is driven by the recent interest of new markets - at national and international level. This situation leads riverside dwellers to adopt the intensification of açaí plantations with the aim of incre…	2015	Dissertation	The Work Has Authorized Disclosure	Capes
Costa, Anderson Luiz Pena Da.	Caracterização De Bacteriófagos Com Potencial Tecnológico Para O Biocontrole De Bactérias De Importância Clínica	Introduction: The biological evolution of bacteria to antibiotics represents a condition that implies a useful life for these drugs, since they are static molecules and lack the evolutionary capacity of bacteria. In this context, bacteriophages (viruses that infect bacteria) are natural predators of bacteria, with therapeutic and biotechnological potential for bacterial control, with the advantag…	2019	Dissertation	The Work Has Authorized Disclosure	Capes
Costa, Carla Rafaele Xavier.	Temperatura, Luz E Tolerância À Dessecação Na Germinação De Sementes De Açaí-Do-Amazonas'	Euterpe precatoria Mart. is a palm tree widely distributed in the Amazon basin. The seed is the only propagation mechanism of this palm tree, since it does not have tillers. Several factors can influence seed germination, such as temperature, light and water content. The objective of this study was to verify the influence of different temperatures, light regimes and desiccation tolerance on the g…	2015	Dissertation	The Work Has Authorized Disclosure	Capes
Costa, Carla Rafaele Xavier; Pivetta, Kathia Fernandes Lopes, Souza, Gilberto Rostirolla Batista De, Mazzini-Guedes, Renata Bachin, Pereira, Suzana Targanski Sajovic, Nogueira, Marina Romano Nogueira.	Effects Of Temperature, Light And Seed Moisture Content On Germination Of Euterpe Precatoria Palm		2018	Article		Scielo
Costa, Cristiane Aguiar Da	Efeito Do Extrato De Euterpe Oleracea Mart.(Açaí) Sobre A Disfunção Endotelial, Estresse Oxidativo E Alterações Vasculares E Renais Associados À Hipertensão Renovascular Dois Rins, 1 Clip (2R,1C).		2012	Thesis		Capes
Costa, D. A. Da.	Crescimento Do Açaizeiro Solteiro E Desempenho Agronômico Da Bananeira Comprida Consorciados Em Diferentes Espaçamentos.		2019			Embrapa
Costa, Deborah Luciany Pires	Produção E Viabilidade Econômica De Açaizeiro (Euterpe Oleracea Mart.) Irrigado Em Monocultivo E Consorciado Com Cupuaçuzeiro Sob Diferentes Disponibilidades Hídricas Em Castanhal-Pa, Leste Da Amazônia Brasileira'	The açaí palm (Euterpe oleracea Mart.) is a native plant species from the Amazon, whose fruits are prominent in the Brazilian and international markets. The growing demand for these fruits has encouraged the growth of irrigated plantations on dry land. However, irrigation management in these crops has not yet been consolidated, since there are no technical and economic evaluations on the differen…	2021	Thesis	The Work Has Authorized Disclosure	Capes
Costa, Denise Cristina Tôrres.	Análise Dos Processos De Extração E Beneficiamento Do Palmito De Açaizeiro (Euterpe Oleracea Mart.) Em Comunidades Ribeirinhas No Município De Breves, Estado Do Pará, Brasil. Belém'		2000	Dissertation		Capes
Costa, Edna Márcia Almeida; De Andrade Figueira, Mariana Brasil; Carrão, Daniel Blascke; Habenschus, Maísa Daniela; Oliveira, Anderson Rodrigo Moraes De; Acho, Leonard Domingo Rosales; Lima, Emerson Silva; Dos Santos Magalhães, Igor Rafael.	Phenolic And Flavonoid Content And I N Vitro Inh Ibitory Effect Of Some Amazonian Fruit Juices On Cyp3A4 Activity.	Many foods interact with dr ugs and may "cause changes in the pharmacological effects of the co-administered therapeutic agent. The enzyme CYP3A4, which belongs to the cytochrome P450 enzyme complex, is responsible for the metabolism of most drugs currently on the market and is involved in many drug interactions. Hence, the interaction of this enzyme with juices of some fruits, such as grapefruit…	2022			Scielo
Costa, Elaine Lopes Da.	Pode O Açaí (Euterpe Precatoria Mart.) Ser Parte Importante No Desenvolvimento Socioeconômico Das Famílias Extrativistas No Acre, Brasil?'	The role of non-timber forest products (NTFPs) as a strategy to improve forest livelihoods and conserve biodiversity is still a matter of debate, while some explore the ways in which NTFPs can be part of a solution for the development and conservation of the Amazon (JARAMILO et al., 2017), others show the need for caution before labeling NTFPs as saviors of the forest (PERES et al., 2003). For NT…	2017	Dissertation	The Work Has Authorized Disclosure	Capes
Costa, Ema; Figueira, Mbd; Carrao, Db; Habenschus, Md; De Oliveira, Arm; Acho, Ldr; Lima, Es; Magalhaes, Ird	Phenolic And Flavonoid Content And In Vitro Inhibitory Effect Of Some Amazonian Fruit Juices On Cyp3A4 Activity	Many foods interact with drugs and may cause changes in the pharmacological effects of the co-administered therapeutic agent. The enzyme CYP3A4, which belongs to the cytochrome P450 enzyme complex, is responsible for the metabolism of most drugs currently on the market and is involved in many drug interactions. Hence, the interaction of this enzyme with juices of some fruits, such as grapefruit, …	2022	Http://Dx.Doi.Org/10.1590/1809-4392202103642		Wos
Costa, Everton Luis Nunes.	Modulação Do Estresse Oxidativo Pelo Açaí (Euterpe Oleracea) Em Um Modelo De Hipóxia-Isquemia Pré-Natal: Avaliação Morfofuncional Do Hipocampo	Prenatal hypoxia-ischemia (HI) causes damage to the central nervous system (CNS). HI causes damage to nervous tissue and increased production of reactive species. The developing brain is more susceptible to HI because, among other things, its antioxidant system is unable to combat excessive reactive species. The antioxidant system consists of enzymes and antioxidant substances that are capable of…	2019	Thesis	The Work Has Authorized Disclosure	Capes
Costa, Giselle França Da.	Efeito Do Extrato Da Casca De Uva Vitis Vinífera (Gse) Na Pressão Arterial, No Perfil Lipídico E Glicídico E No Estresse Oxidativo Em Ratos Espontaneamente Hipertensos		2008	Dissertation		Capes
Costa, Helber Samom Cardoso Da.	Purificação E Caracterização Parcial Da Peroxidase Do Açaí (Euterpe Oleracea)'	beverage known as açaí drink or simply açaí is produced from the fruits of the açaí palm (Euterpe oleracea Martius). Of great regional importance, the appreciation of açaí in recent years is due to the potential benefits to human health associated with its consumption. The phytochemical composition and high antioxidant capacity, which is due to the high concentration of phenolic compounds, mainly…	2017	Dissertation	The Work Is Not Authorized for Disclosure	Capes
Costa, Henrique Coutinho De Barcelos.	Avaliação Da Pasteurização Contínua Da Polpa De Açaí Sobre A Inativação Térmica Das Enzimas Peroxidase E Polifenoloxidase: Estudo Experimental E Simulação Em Cfd'	Açaí is a fruit from the Euterpe oleracea Martius palm tree, native to the Amazon region, which has several functional and nutritional properties and high energy value. Although numerous scientific studies link the regular consumption of açaí with several health benefits, current practices of pulp production under unsatisfactory hygienic and sanitary conditions have caused concern among public he…	2019	Thesis		Capes
Costa, Igor Rodrigues Da.	Gestão De Cartas Precatórias: Uma Proposta De Aperfeiçoamento Para A Prestação Jurisdicional'	This is a propositional dissertation that aimed to improve the management system of letters rogatory, in order to ensure greater efficiency in the provision of jurisdiction via letters rogatory. Initially, the nine articles that make up the communication of procedural act of the “letter” type in the Code of Civil Procedure, articles 260 to 268, are presented with the aim of delimiting the theme. …	2019	Dissertation	The Work Has Authorized Disclosure	Capes
Costa, Jose Alexandre Santos Da	Avaliação Do Substrato Orgânico De Açaí (Euterpe Oleracea) Na Produção De Mudas De Coentro Em Sistema De Aquaponia'	The use of aquaponics systems has grown along with the demand for sustainable technologies. This study proposes the reuse of agro-industrial waste (açaí production chain), thus evaluating the performance of coriander seedlings in an organic substrate of açaí seeds in an aquaponic system. The experiment was conducted at the Federal Rural University of the Amazon, Belém campus, in a protected green…	2021	Dissertation	The Work Is Not Authorized for Disclosure	Capes
Costa, K. K. Da; Nogueira, S. R.; Macedo, P. E. F. De.	Estratégias Para O Controle Da Antracnose Em Açaí Solteiro (Euterpe Precatoria) No Acre B.		2018			Embrapa
Costa, K. K. Da; Rufino, C. P. B.; Macedo, P. E. F. De; Nogueira, S. R.	Uso De Trichoderma Spp. Para O Controle Da Antracnose Em Euterpe Precatoria No Acre.		2020			Embrapa
Costa, Karen Albuquerque Dias Da.	Aplicação De Métodos De Metabolômica Para A Identificação Dos Perfis Metabólicos Dos Extratos Hexânicos E Alcoólicos Das Sementes De Açaí (Euterpe Oleracea Mart.) E Correlações Com Atividades Biológicas	The production chain of black and white açaí pulp generates tons of açaí seeds (Euterpe oleracea Mart.) as a waste that is difficult to eliminate, little investigated and contains lipid and phenolic molecules, which can be exploited by the food, cosmetic and pharmaceutical industries. In this work, the different groups of metabolites present in this residue were investigated, applying metabolomic…	2019	Thesis	The Work Is Not Authorized for Disclosure	Capes
Costa, Mayra Garcia Maia.	Desenvolvimento De Sorvete Simbiótico De Açaí (Euterpe Oleracea) Com Lactobacillus Rhamnosus Gg E Resistência Do Probiótico Em Um Modelo De Digestão Gastrintestinal In Vitro'	The aim of this study was to evaluate the effect of adding inulin (I-X1), whey protein concentrate (WC-X2) and/or whey protein isolate (WI-X3) to açaí (Euterpe oleracea Mart.) symbiotic ice cream on the viability of the probiotic L. rhamnosus GG and its survival under conditions found in the gastrointestinal tract simulated in vitro, as well as on the technological characteristics and sensory acc…	2014	Thesis	The Work Has Authorized Disclosure	Capes
Costa, Nelson Jose Feijao Da	Efeitos Do Fruto De Euterpe Oleracea (Açaí) No Crescimento Do Colossoma Macropomum (Tambaqui) Em Dieta Hiperproteica, Ambiente Aquecido E Exercício Físico Condicionado'	Colossoma macropomum (Cm) grows under natural conditions, diversifying its diet according to the food supply resulting from the climate. During the rainy season, it feeds on fruits (lipids and carbohydrates), while during the dry season, it feeds on zooplankton (proteins). In this study, we simulated limiting temperatures of the aquatic environment resulting from the climate, and diets supplement…	2015	Dissertation	The Work Is Not Authorized for Disclosure	Capes
Costa, Rafael Rodrigo Da Silva.	Alterações Morfo-Anatômicas Induzidas Por Bioestimulantes Promotores De Crescimento Em Mudas De Açaizeiro.	The application of beneficial microorganisms to plants induces several morphological and anatomical modifications that are associated with growth promotion. The aim of this study was to evaluate the morphological and anatomical changes induced by biostimulants in açaí seedlings (Euterpe oleracea Mart.). At five months of age, açaí seedlings were inoculated with Burkholderia pyrrocinia (BRM-32113)…	2019	Dissertation	The Work Is Not Authorized for Disclosure	Capes
Costa, Rosilene Gomes	Secagem De Polpa De Açaí Em Leito De Jorro: Influência Das Variáveis Operacionais No Desempenho Do Processo E Na Qualidade Do Produto'	Acai is an energetic and nutritious food that has demonstrated antioxidant, anti-inflammatory and cardioprotective properties. However, acai is highly perishable, and studies are needed for its preservation. A technique that uses a spouted bed dryer with inert particles can be considered a viable alternative for drying acai, since it produces products of similar quality to the spray dryer at lowe…	2015	Thesis	The Work Has Authorized Disclosure	Capes
Costa, T. S.; Santos, V. B.; Mundim, R. C.; Salomao, A. N.	Efeito Da Desidratação E Do Substrato Na Protusão Radicular De Sementes De Euterpe Precatoria Mart.		2010			Embrapa
Coutinho, Kurtz Bruno.	Composicao Floristica E Estrutura Do Componente Arboreo De Um Trecho De Mata Atlantica Na Estacao Ecologica Estadual Do Paraiso,Cachoeiras De Macacu,Rj'		1995	Dissertation		Capes
Coutinho, Rebeca Venancio	A Exploração Do Açaí Como Alternativa Para O Desenvolvimento Econômico Da Amazônia Legal: Estudo De Caso Do Estado Do Pará (1990-2010)	The açaí (Euterpe oleracea) is a palm tree from the Amazon region that produces a purple fruit, widely used in the production of pulp, and is a traditional food in much of northern Brazil. With the growth in demand in the late 1990s, interest in the management of açaí palms became attractive and, consequently, created a market for the fruit and its pulp. With the increase in the planting of açaí …	2017	Dissertation	The Work Has Authorized Disclosure	Capes
Coutinho, Rosemary Maria Pimentel.	Capacidade Antioxidante, Caracterização Físico-Química E Microbiológica De Frutas, Bebidas E Polpas Congeladas De Açaí (Euterpe Oleracea, Mart.)	COUTINHO, Rosemary Maria Pimentel, DSc., Universidade Federal de Viçosa, June 2015. Antioxidant capacity, physicochemical and microbiological characterization of fruits, beverages and frozen pulps of açaí (Euterpe oleracea, Mart.). Advisor: Paulo Cesar Stringheta. Co-advisors: Antonio Fernandes de Carvalho and Frederico Augusto Ribeiro de Barros. The açaí palm (Euterpe oleracea Mart.) is a type o…	2015	Thesis	The Work Has Authorized Disclosure	Capes
Couto, Daniel Simões.	Concentração De Suco De Açaí (Euterpe Oleracea Mart.) Por Nanofiltração'		2012	Thesis		Capes
Cruz, Ana Paula Gil.	Avaliação Do Efeito Da Extração E Da Microfiltração Do Açaí Sobre Sua Composição E Atividade Antioxidante'		2008	Dissertation		Capes
Cruz, Jakeline Santos Cochev Da	Dinâmica Da Paisagem E Diversidade Genética De Açaí (Euterpe Precatoria Mart.) Em Fragmentos Florestais Na Microrregião Iinorte, Estado De Mato Grosso, Amazônia Brasil	In the Brazilian Amazon, the scenarios that have been formed through occupation policies since 1960 have aroused the interest of researchers in several areas, since the form of economic development that has taken place in the Amazon has transformed areas with continuous vegetation into fragmented areas, causing loss of genetic diversity and reduction of plant communities. In this context, this st…	2019	Thesis	The Work Is Not Authorized for Disclosure	Capes
Cruz, Nilma Conceicao Costa Da.	Transição Do Monocultivo Do Açai (Euterpe Oleraceae Mart.) Para Os Sistemas Agroflorestais, Em Área De Várzea No Município De Igarapé-Miri, Pará	The objective of this study was to understand the dynamics and strategies of family production in the floodplain, its nature and production processes through AFS, systematize the transition from açaí (Euterpe Oleraceae Mart.) monoculture to agroforestry systems and identify the factors that influenced the adoption of AFS, as well as perceive them as an instrument of access to social technologies …	2015	Dissertation	The Work Has Authorized Disclosure	Capes
Cruz, Vinicius Marques Da.	Efeitos Da Dieta Enriquecida Com Farinha Da Semente De Euterpe Oleracea Mart. E Inulina Sobre Dieta Obesogênica Em Camundongos'	Obesity is currently considered one of the main public health problems globally. A growing body of evidence suggests that the development of obesity is associated with low-grade inflammation and dysbiosis of the gut microbiota (IM). Thus, dietary interventions capable of modulating the production of short-chain fatty acids and MI have been used as alternative forms of complementary treatment for …	2021	Dissertation	The Work Is Not Authorized for Disclosure	Capes
Cunha De Souza Pereira D., Dos Santos Gomes F., Valeriano Tonon R., Beres C., Maria Corrêa Cabral L.	Towards Chemical Characterization And Possible Applications Of Juçara Fruit: An Approach To Remove Euterpe Edulis Martius From The Extinction List.	Juçara (Euterpe edulis Martius) is a palm widely distributed in the Atlantic Forest. It produces a non-climacteric, black-violet small fruit similar to the Amazonian açaí (Euterpe precatoria). The fruit is known as superfruit because it presents chemical characteristics of great importance, such as anthocyanins content. Regarding bioactive compounds and antioxidant scavenging capacity, it present…	2021			Scopos
Cunha, C. R. Da; Lima, Y. B.; Souza, M. L. De; Fernandes, E. T. M. B.; Felisberto, F. A. V.	Efeito Do Desengorduramento Da Polpa De Açaí Na Qualidade E Aceitação Sensorial De Néctar Misto De Açaí De Cupuaçu.		2014			Embrapa
Cunha, C. R. Da; Maciel, V. T.; Madruga, A. L. S.; Lunz, A. M. P.; Bergo, C. L.; Oliveira, M. Do S. P. De.	Caracterização Físico-Química Da Polpa De Indivíduos Experimentais De Açaizeiro (Euterpe Oleraceae Mart.) Com Alta Produtividade.		2013			Embrapa
Cunha, C. R. Da; Santos, S. L.; Maciel, V. T.; Madruga, A. L. S.; Fernandes, E. T. M. B.	Aceitação Sensorial De Néctar Misto De Açaí E Cupuaçu Elaborado Com Polpa De Açaí Parcialmente Desengordurada.		2013			Embrapa
Cunha, Edilson Leal Da.	Estudo Da Aplicação Da Solução Etanólica Padronizada De Bixa Orellana L. Como Corante Na Técnica De Papanicolaou Para Análise Citológica De Material Cérvico-Vaginal: Aspectos Epidemiológicos, Fitoquímico E Citopatológico'	Introduction: Cervical cancer (CC) is the third most common cancer in Brazilian women, and its screening is performed by the preventive cervical cancer exam (PCCU). Bixa orellana L. is a plant species with high bixin content, with great potential for use in cytological staining. Objective: To modify the Papanicolaou staining technique, replacing Orange G with the standardized ethanolic extract of…	2017	Thesis	The Work Is Not Authorized for Disclosure	Capes
Cunha, J. De S.; Carvalho, A. V.	Avaliação De Compostos Bioativos Em Polpas De Genótipos Selecionados De Euterpe Precatoria.		2023			Embrapa
Curimbaba, Tainan Freitas Salmeron.	Efeito Anti-Inflamatório, Antioxidante E Prebiótico Da Dieta Enriquecida Com Caroço De Açaí (Euterpe Oleracea Mart.) Na Inflamação Intestinal Em Ratos'	The nutritional and functional properties of açaí seeds (Euterpe oleracea Mart.), especially polyphenols and dietary fiber content, have been associated with anti-inflammatory and antioxidant activity, aiding in the prevention and treatment of chronic diseases. Based on this information, the present study aimed to evaluate the intestinal anti-inflammatory activity of diets enriched with açaí seed…	2019	Thesis	The Work Is Not Authorized for Disclosure	Capes
Curimbaba, Tainan Freitas Salmeron.	Efeitos Da Dieta Enriquecida Com Os Frutos Das Palmeiras Euterpe Oleracea Mart. E Maurita Flexuosa L.F. Na Inflamação Intestinal Em Ratos'	Considering that conventional treatments for inflammatory bowel disease do not cure or remit symptoms and produce intense side effects, the search for complementary strategies for the prevention and treatment of this disease appears to be a promising prospect. Based on this information, the present study aimed to evaluate the intestinal anti-inflammatory activity of diets enriched with açaí (Eute…	2015	Dissertation		Capes
Cury B.J., Boeing T., Somensi L.B., Mariano L.N.B., De Andrade S.F., Breviglieri E., Klein-Junior L.C., De Souza P., Da Silva L.M.	,Açaí Berries (Euterpe Oleracea Mart.) Dried Extract Improves Ethanol-Induced Ulcer In Rats",2020,"Journal Of Pharmacy And Pharmacology	Objectives: Açaí (Euterpe oleracea) is widely consumed in Brazil and known for its numerous health-beneficial properties. This study investigated the gastroprotective potential of the dried açaí berries extract (DAE). Methods: Dried açaí berries extract effect was evaluated against ethanol-induced gastric ulcer in rats. Its ability to regulate antioxidant defenses and reduce inflammatory paramete…	2020			Scopos
Cury, Bj; Boeing, T; Somensi, Lb; Mariano, Lnb; De Andrade, Sf; Breviglieri, E; Klein, Lc; De Souza, P; Silva, Lm	Acai Berries (Euterpe Oleracea Mart.) Dried Extract Improves Ethanol-Induced Ulcer In Rats	Objectives Acai (Euterpe oleracea) is widely consumed in Brazil and known for its numerous health-beneficial properties. This study investigated the gastroprotective potential of the dried acai berries extract (DAE). Methods Dried acai berries extract effect was evaluated against ethanol-induced gastric ulcer in rats. Its ability to regulate antioxidant defenses and reduce inflammatory parameters…	2020	Http://Dx.Doi.Org/10.1111/Jphp.13290		Wos
Cysne, A. Q.; Lopes, R.; Cunha, R. N. V. Da.	Ocorrência E Dano Da Broca Rajada Causando Morte Em Açaí Solteiro No Estado Do Amazonas.		2020			Embrapa
Cysne, A. Q.; Lopes, R.; Raizer, M. D. M.; Tomaz, J. S.; Lopes, M. T. G.; Olivares, F. L.	Preparo Rápido De Amostras De Pólen De Açaí-Solteiro E Tucumã-Do-Amazonas, Sem Uso De Acetólise, Para Análise Em Microscópio Eletrônico De Varredura.		2021			Embrapa
Da Cruz J.S.C., Dardengo J.F.E., Rodrigues A.S., Tiago A.V., De Pedri E.C.M., Zortéa K.É.M., Garcia M.G., Da Silva Neves S.M.A., Rossi A.A.B.	Diversity And Genetic Structure Of Natural Populations Of The Palm Tree Euterpe Precatoria (Arecaceae) [Diversidad Y Estructura Genética De Poblaciones Naturales De La Palmera Euterpe Precatoria (Arecaceae).	Introduction: The natural ecosystems of northern Mato Grosso, Brazil, are in process of fragmentation, mainly due to population growth and the expansion of agriculture. This endangers the palm Euterpe precatoria (locally known as açaí), used for construction, palm hearts, juices and ice cream. Objective: To evaluate the local diversity and genetic structure in native populations of E. precatoria.…	2022			Scopos
Da Cruz, Jsc; Dardengo, Jde; Rodrigues, As; Tiago, Av; De Pedri, Ecm; Zortea, Kem; Garcia, Mg; Neves, Smad; Rossi, Aab	Diversity And Genetic Structure Of Natural Populations Of The Palm Tree Euterpe Precatoria (Arecaceae)	Introduction: The natural ecosystems of northern Mato Grosso, Brazil, are in process of fragmentation, mainly due to population growth and the expansion of agriculture. This endangers the palm Euterpe precatoria (locally known as acai), used for construction, palm hearts, juices and ice cream. Objective: To evaluate the local diversity and genetic structure in native populations of E. precatoria.…	2022	Http://Dx.Doi.Org/10.15517/Rev.Biol.Trop..V70I1.42942		Wos
Da Silva A.M., Sachett J., Monteiro W.M., Bernarde P.S.	Extractivism Of Palm Tree Fruits: A Risky Activity Because Of Snakebites In The State Of Acre, Western Brazilian Amazon.	Introduction: We present here the risk from snakebites because of palm extractivism in western Amazonia. Methods: The data were extracted from a cross-sectional sample study, from January 2016 to April 2018, at the Juruá Regional Hospital of Cruzeiro do Sul (Acre). Results: There were 14 Bothrops incidents involving males, most of them occurring during the harvesting of “açaí"" (Euterpe precatori…	2019			Scopos
Da Silva F., Suwa R., Kajimoto T., Ishizuka M., Higuchi N., Kunert N.	Allometric Equations For Estimating Biomass Of Euterpe Precatoria, The Most Abundant Palm Species In The Amazon.	Allometric models to estimate biomass components such as stem mass Ms, foliage mass Ml, root mass Mr and aboveground mass Ma, were developed for the palm species Euterpe precatoria Mart., which is the most abundant tree species in the Amazon. We harvested twenty palms including above- and below-ground parts in an old growth Amazonian forest in Brazil. The diameter at breast height D ranged from 3…	2015			Scopos
Da Silva H.A., Da Cunha T.A., Da Rocha Passos V.T.	Survival And Natural Regeneration Of Forest Essences Cultivated In Altered Areas Thirty-Five Years After Planting.	The evaluation of the survival and natural regeneration of tree species in a 35-year-old plantation was carried out to identify the species established in the area, aiming at their recommendation for forest restoration plantations in the state of Acre. In the 1980s, 138 forest species were planted in two experimental units (EUs) of 1.38 ha each in the Zoobotanical Park (ZP) of the Federal Univers…	2022			Scopos
Da Silva, Am; Sachett, J; Monteiro, Wm; Bernarde, Ps	Extractivism Of Palm Tree Fruits: A Risky Activity Because Of Snakebites In The State Of Acre, Western Brazilian Amazon	Introduction: We present here the risk from snakebites because of palm extractivism in western Amazonia. Methods: The data were extracted from a cross-sectional sample study, from January 2016 to April 2018, at the Jurua Regional Hospital of Cruzeiro do Sul (Acre). Results: There were 14 Bothrops incidents involving males, most of them occurring during the harvesting of acai (Euterpe precatoria).…	2019	Http://Dx.Doi.Org/10.1590/0037-8682-0195-2018		Wos
Da Silva, F; Suwa, R; Kajimoto, T; Ishizuka, M; Higuchi, N; Kunert, N	Allometric Equations For Estimating Biomass Of Euterpe Precatoria, The Most Abundant Palm Species In The Amazon	Allometric models to estimate biomass components such as stem mass M-s, foliage mass M-l, root mass M-r and aboveground mass M-a, were developed for the palm species Euterpe precatoria Mart., which is the most abundant tree species in the Amazon. We harvested twenty palms including above- and below-ground parts in an old growth Amazonian forest in Brazil. The diameter at breast height D ranged fr…	2015	Http://Dx.Doi.Org/10.3390/F6020450		Wos
Da Silva, Macn; Nascimento, Mdsb; De Carvalho, Je	Traditional Uses, Phytochemistry, Pharmacology And Anticancer Activity Of Acai (Euterpe Oleracea Mart): A Narrative Review	Background: Euterpe oleracea Mart (acai) is traditionally used as antidiarrheal, kidney and liver infections and as antimalarial. Methods: A review on Euterpe oleracea Mart was carried out in different databases, such as PubMed, Medline, Scielo, Herbal Medicine, as well as dissertations, theses, and books. Results: The literature shows the anticancer potential of acai in different e cancer models…	2021	Http://Dx.Doi.Org/10.2174/2215083806999200508081308		Wos
Daher, Claudia Cecilio.	Desenvolvimento De Emulsões O/A Contendo Extrato Glicólico De Açai E Avaliação Da Atividade Fotoprotetora	The use of sunscreen is one of the most widely used photoprotection measures by the population, so these products must offer broad-spectrum protection against UVA and UVB radiation. Plant substances have recently been considered as a resource to be used in photoprotective formulations due to their absorption in the UV spectrum and antioxidant properties. Euterpe oleraceae Mart., popularly known a…	2014	Dissertation	The Work Is Not Authorized for Disclosure	Capes
Dalbo, Juliana.	Efeito Da Polpa E Extrato Do Fruto Juçara (Euterpe Edulis Martius) Em Câncer Colorretal: Estudo In Vitro E In Vivo	The action in combating oxidative stress and increasing apoptosis in colorectal cancer cells has been demonstrated by the ingestion of bioactive compounds found in foods and in the juçara fruit. Given that colorectal cancer is among the three main neoplasms with the highest incidence and mortality rates worldwide. The present study aimed to analyze the in vitro and in vivo effect of pulp juice an…	2020	Thesis	The Work Has Authorized Disclosure	Capes
Dall' Acqua Y.G., Cunha Júnior L.C., Nardini V., Lopes V.G., Pessoa J.D.D.C., De Almeida Teixeira G.H.	Discrimination Of Euterpe Oleraceamart. (Açaí) And Euterpe Edulismart. (Juçara) Intact Fruit Using Near-Infrared (Nir) Spectroscopy And Linear Discriminant Analysis.	As the verification of authenticity of agricultural foods has become a potential application of spectroscopic methods, this study aimed to use near-infrared (NIR) spectroscopy associated with linear discriminant analysis (LDA) to discriminate intact fruit of the species Euterpe oleraceaMart. (açaí) and Euterpe edulisMart. (juçara). One hundred sixty-eight açaí fruits from 17 genotypes and 200 fru…	2015			Scopos
Danelli, Matheus Fischer.	Análise Da Estrutura E Biomassa Florestal Em Áreas De Colheita De Frutos De Juçara (Euterpe Edulis Mart.) No Litoral Norte E Serra Do Mar, Sp'		2012	Professional training		Capes
Dantas, Aline Macedo.	Aplicação De Tecnologias Não Térmicas No Processamento Do Açaí (Euterpe Oleracea Mart.)'	The main process to which açaí is subjected is to obtain its frozen edible part, known as “açaí pulp” or simply “açaí”. For the processing of this product, Brazilian legislation requires that the pulp be pasteurized in order to reduce enzymatic activity and microbial load. However, pasteurization causes a reduction in some nutrients, bioactive compounds and changes in sensory characteristics. The…	2022	Thesis	The Work Is Not Authorized for Disclosure	Capes
Dapont, Eleandro Candido	Aceleração Da Germinação E Sombreamento Na Formação De Mudas De Açaí.'		2012	Dissertation		Capes
Davidson, Carolina Bordin	Propriedade Anti-Inflamatória De Uma Nanoemulsão Contendo Euterpe Oleracea Mart.: Estudo In Vitro Do Potencial Uso No Tratamento Da Covid-19	The COVID-19 pandemic, an infectious disease caused by the SARS-CoV-2 virus, began in March 2020 and continues to this day, causing a health crisis with thousands of infected individuals and deaths. The main symptoms of COVID-19 are respiratory, similar to flu symptoms, such as cough, runny nose, body aches, sore throat, headache, among others. It is believed that more severe cases of the disease…	2022	Dissertation	The Work Has Authorized Disclosure	Capes
Daz, Ro; Cardona, Jec; Carrillo, M; Hernandez, Ms; Fernandez-Trujillo, Jp; Gutierrez, Rh; Lares, M	Postharvest Handling And Uses Of Asai (Euterpe Precatoria) Fruit	Asai is a neotropical palm with fruits that are traditionally consumed by native communities in the Amazon. Consumption has increased due to the antioxidant contents. Distribution of this wild Amazonic palm is widespread and it is possible to find more than one species. While in Brazilian forests, E. oleraceae is the most abundant; in the eastern Amazon, the principal species is E. precatoria. Du…	2014			Wos
De Almeida U.O., Neto R.C.A., Lunz A.M.P., Nogueira S.R., Da Costa D.A., De Araújo J.M.	Environment And Slow-Release Fertilizer In The Production Of Euterpe Precatoria Seedlings [Ambiente E Fertilizante De Liberação Lenta Na Produção De Mudas De Açaizeiro Solteiro].	Euterpe precatoria Mart. has been demanded due to the functional characteristics of its fruits and, therefore, its planting has been encouraged. However, there is a lack of information about the seedling production system of this palm tree. Neither a favorable environment nor the amount of fertilizer in the substrate have been defined for the production of healthy and vigorous seedlings. This stu…	2018			Scopos
De Almeida, Uo; Neto, Rda; Lunz, Amp; Nogueira, Sr; Da Costa, Da; De Araujo, Jm	Environment And Slow-Release Fertilizer In The Production Of Euterpe Precatoria Seedlings	Euterpe precatoria Mart. has been demanded due to the functional characteristics of its fruits and, therefore, its planting has been encouraged. However, there is a lack of information about the seedling production system of this palm tree. Neither a favorable environment nor the amount of fertilizer in the substrate have been defined for the production of healthy and vigorous seedlings. This stu…	2018	Http://Dx.Doi.Org/10.1590/1983-40632018V4853294		Wos
De Andrade Miranda I.P., Barbosa E.M., Rabelo A., Santiago F.F.	Palms Of Riverine Communities As A Sustainable Resource In The Brazilian Amazon [Palmas De Comunidades Ribereñas Como Recurso Sustentable En La Amazonía Brasileña].	In the Amazon, approximately 30% of the population is agglomerated in small villages or isolated areas. One of the most serious problems is the lack of electricity, where reduced supply and frequent rationing reduce life quality and prevent the instalation of industries that could raise the value of renewable regional products. Consequently, the pursuit of better socioeconomic conditions promote …	2008			Scopos
De Andrade Miranda Ires Paula; Marques Barbosa Edelcílio; Rabelo Afonso; Ferreira Santiago Filomena	Palmas De Comunidades Ribereñas Como Recurso Su Stentable En La Amazonía Brasileña.	In the Amazon, approximately 30% of the populat "ion is agglomerated in small villages or isolated areas. One of the most serious problems is the lack of electricity, where reduced supply and frequent rationing reduce life quality and prevent the instalation of industries that could raise the value of renewable regional products. Consequently, the pursuit of better socioeconomic conditions promot…	2008			Scielo
De Araújo C.S., Lunz A.M.P., Dos Santos V.B., Neto R.C.A., Nogueira S.R., Dos Santos R.S.	Use Of Agro-Industry Residues As Substrate For The Production Of Euterpe Precatoria Seedlings [Uso De Resíduos Agroindustriais Como Substrato Para A Produção De Mudas De Euterpe Precatoria].	The availability of single assai palm (Euterpe precatoria) seedlings with good quality is a fundamental requirement to expand the cultivation of the species. This study aimed to assess the use of fruit agro-industry residues as substrate for producing single assai seedlings. The experiment was carried out under nursery conditions, in a completely randomized design, with four replications and eigh…	2020			Scopos
De Araujo, Cs; Lunz, Amp; Dos Santos, Vb; Neto, Rda; Nogueira, Sr; Dos Santos, Rs	Use Of Agro-Industry Residues As Substrate For The Production Of Euterpe Precatoria Seedlings	The availability of single assai palm (Euterpe precatoria) seedlings with good quality is a fundamental requirement to expand the cultivation of the species. This study aimed to assess the use of fruit agro-industry residues as substrate for producing single assai seedlings. The experiment was carried out under nursery conditions, in a completely randomized design, with four replications and eigh…	2020	Http://Dx.Doi.Org/10.1590/1983-40632020V5058709		Wos
De Assis Galotta A.L.Q., Boaventura M.A.D.	Chemical Constituents From Roots And Leaf Stalks Of Açaí (Euterpe Precatoria Mart., Arecaceae) [Constituintes Químicos Da Raiz E Do Talo Da Folha Do Açaí (Euterpe Precatoria Mart., Arecaceae)].	Phytochemical investigation of the hexane, ethyl acetate and methanolic extracts of roots and leaf stalks of Euterpe precatoria Mart. (""açaí""), afforded stigmast-4-en-6?-ol-3-one (3) p-hydroxy benzoic acid (4) 3?-O-D-glucopyranosyl-sitosterol (5) ?-sitosterol palmitate (6) mixtures of ?-sitosterol and stigmasterol (1 and 2), ?-, ?-amirin and lupeol (7, 8 and 9), friedelin-3-one and 28-hydroxy-f…	2005			Scopos
De Oliveira P.A.A.C., De Silva I.G., De Souza M.L., Furtado C.M., Da Silva R.F.	In Natura Açaí Beverage: Quality, Pasteurization And Acidification [Bebida De Açaí In Natura: Qualidade, Pasteurização E Acidificação].	The purpose of this work was to evaluate the physical, physicochemical, chemical and microbiological characteristics of in natura açai (Euterpe precatoria Mart.) beverage processed and commercialized in Rio Branco, Acre, submitting it to acidification and pasteurization treatments and evaluating their effects. Açaí fruits were processed to obtain the beverage as generally consumed. A 25 L sample …	2011			Scopos
De Oliveira, Paac; Da Silva, Ig; De Souza, Ml; Furtado, Cm; Da Silva, Rf	In Natura Acai Beverage: Quality, Pasteurization And Acidification	The purpose of this work was to evaluate the physical, physicochemical, chemical and microbiological characteristics of in natura acai (Euterpe precatoria Mart.) beverage processed and commercialized in Rio Branco, Acre, submitting it to acidification and pasteurization treatments and evaluating their effects. Acai fruits were processed to obtain the beverage as generally consumed. A 25 L sample …	2011	Http://Dx.Doi.Org/10.1590/S0101-20612011000200035		Wos
De Souza Carvalho L.M., Lemos M.C.M., Sanches E.A., Da Silva L.S., De Araújo Bezerra J., Aguiar J.P.L., Das Chagas Do Amaral Souza F., Alves Filho E.G., Campelo P.H.	Improvement Of The Bioaccessibility Of Bioactive Compounds From Amazon Fruits Treated Using High Energy Ultrasound.	The aim of this paper was to evaluate the effect of high energy ultrasound on the bioaccessibility of bioactive compounds from açaí (Euterpe precatoria) and buriti (Mauritia flexuosa) juices. Five levels of energy density (0, 0.9, 1.8, 2.7 and 3.6 J.cm?3), as well as their effects on the bioactive compounds were evaluated. Ultrasound did not significantly influence pH, titratable acidity and solu…	2020			Scopos
Decastro, A	Extractive Exploitation Of The Acai (Euterpe-Precatoria) Near Manaus, Amazonia		1993			Wos
Deharo E., Baelmans R., Gimenez A., Quenevo C., Bourdy G.	In Vitro Immunomodulatory Activity Of Plants Used By The Tacana Ethnic Group In Bolivia.	One hundred and seventy-eight ethanolic plant extracts from the pharmacopoeia of the Tacana, an ethnic group from Bolivia, were screened for immunomodulatory activity using complement cascade inhibition and ADP-induced platelet aggregation inhibition assays. Six impaired both complement pathways (classical and alternative): stem bark from Astronium urundeuvea (Anacardiaceae), Cochlospermum vitifo…	2004			Scopos
Deharo, E; Baelmans, R; Gimenez, A; Quenevo, C; Bourdy, G	In Vitro Immunomodulatory Activity Of Plants Used By The Tacana Ethnic Group In Bolivia	One hundred and seventy-eight ethanolic plant extracts from the pharmacopoeia of the Tacana, an ethnic group from Bolivia, were screened for immunomodulatory activity using complement cascade inhibition and ADP-induced platelet aggregation inhibition assays. Six impaired both complement pathways (classical and alternative): stem bark from Astronium urundeuvea (Anacardiaceae), Cochlospermum vitifo…	2004	Http://Dx.Doi.Org/10.1016/J.Phymed.2003.07.007		Wos
Delphim, Adriano Cezar.	Efeito De Tratamentos Com Cloreto De Cálcio, Metiljasmonato E Aminoetóxivinilglicina Na Conservação Pós-Colheita De Frutos De Açaí (Euterpe Oleraceae)'	Acai pulp has been conquering new consumer markets due to its high content of nutraceutical compounds and its exotic flavor. However, postharvest degradation of acai fruit is very fast, which limits the expansion capacity of its market. Thus, this study aimed to evaluate the potential effect of postharvest treatments with different concentrations of calcium chloride (CaCl , 180–360 mM), methyl ja…	2014	Dissertation	The Work Has Authorized Disclosure	Capes
Delphim, Adriano Cezar.	Efeito De Tratamentos Com Cloreto De Cálcio, Metiljasmonato E Aminoetóxivinilglicina Na Conservação Pós-Colheita De Frutos De Açaí (Euterpe Oleraceae)'	Acai pulp has been conquering new consumer markets due to its high content of nutraceutical compounds and its exotic flavor. However, postharvest degradation of acai fruit is very fast, which limits the expansion capacity of its market. Thus, this study aimed to evaluate the potential effect of postharvest treatments with different concentrations of calcium chloride (CaCl , 180–360 mM), methyl ja…	2014	Dissertation	The Work Has Authorized Disclosure	Capes
Dias, Bruna Vidal.	Efeito Do Consumo Da Polpa De Açaí (Euterpe Oleracea Mart.) Nas Concentrações De Omentina E Suas Correlações Com Variáveis Relacionadas A Resistência Insulínica	Adipose tissue is an active endocrine organ that secretes several bioactive substances such as leptin, adiponectin, omentin, interleukins (IL), tumor necrosis factor alpha (TNF-α), among others, which are directly related to insulin resistance, inflammation, and hypertension. A strong association between inflammatory mediators and insulin action has been demonstrated, characterizing obesity as a …	2017	Dissertation	The Work Is Not Authorized for Disclosure	Capes
Dias, Bruna Vidal.	Efeito Do Consumo Da Polpa De Açaí (Euterpe Oleracea Mart.) Nas Concentrações De Omentina E Suas Correlações Com Variáveis Relacionadas A Resistência Insulínica'	Adipose tissue is an active endocrine organ that secretes several bioactive substances such as leptin, adiponectin, omentin, interleukins (IL), tumor necrosis factor alpha (TNF-α), among others, which are directly related to insulin resistance, inflammation, and hypertension. A strong association between inflammatory mediators and insulin action has been demonstrated, characterizing obesity as a …	2017	Dissertation	The Work Is Not Authorized for Disclosure	Capes
Dias, Isabella Oliveira Moreira.	O Efeito Da Polpa Do Açaí (Euterpe Oleracea Martius) Sobre A Microbiota Intestinal Em Modelo Experimental De Artrite Reumatoide'	Rheumatoid arthritis (RA) is a chronic inflammatory autoimmune disease of unknown etiology. It is suggested that the association of genetic and environmental factors are involved in its pathogenesis. In this context, the intestinal microbiota appears as a link between these factors and rheumatoid arthritis, since its composition is affected by different environmental factors, notably diet. The co…	2021	Dissertation	The Work Has Authorized Disclosure	Capes
Dias, Manoela Maciel Dos Santos.	Anti-Inflammatory, Pro-Apoptotic And Anti-Lipidemic Activities Of Açaí (Euterpe Oleracea Martius) Polyphenolics In Vitro'	The demand for tropical fruits with high polyphenol content, such as açaí (Euterpe oleracea Mart.), has been increasing due to their potential health benefits. The overall objective of this study was to evaluate the anti-inflammatory, pro-apoptotic and anti-lipidemic activities of açaí polyphenols in non-cancerous human colon myofibroblast cells CCD-18Co, human colon cancer cells SW480 and mouse …	2013	Thesis	The Work Is Not Authorized for Disclosure	Capes
Dias, Natalia Caroliny Da Silva.	Caracterização Bromatológica Da Polpa Desidratada De Frutos De Euterpe Edulis Mart. E Seleção De Genótipos'	The species Euterpe edulis Martius is characterized by producing a large quantity of fruits that serve as food for birds and mammals during long periods of resource scarcity. However, it is estimated that losses in the diversity of the species are occurring due to forest fragmentation and intense extraction of palm hearts produced since the colonization of the country to the present day. Currentl…	2017	Dissertation	The Work Is Not Authorized for Disclosure	Capes
Dias, Thaiane Soeiro Da Silva.	Sazonalidade Climática Regional E A Produção Dos Frutos De Açaí (Euterpe Oleracea Mart.) No Estado Do Pará'	This study analyzed the relationships between regional climate seasonality and açaí fruit production representative of 30 municipalities in the state of Pará over a nine-year period (2003 to 2011). Correlation analyses confirmed that precipitation patterns, temperature, and air humidity interfere with açaí fruit productivity in the region, such that the rainy season (December to May) is associate…	2014	Dissertation	The Work Has Authorized Disclosure	Capes
Díaz R.O., Cardona J.E.C., Carrillo M., Hernández M.S., Fernández-Trujillo J.P., Gutiérrez R.H., Lares M.	Postharvest Handling And Uses Of Asaí (Euterpe Precatoria) Fruit.	Asaí is a neotropical palm with fruits that are traditionally consumed by native communities in the Amazon. Consumption has increased due to the antioxidant contents. Distribution of this wild Amazonic palm is widespread and it is possible to find more than one species. While in Brazilian forests, E. oleraceae is the most abundant in the eastern Amazon, the principal species is E. precatoria. Dur…				Scopos
Díaz R.O., Orjuela-Baquero N.M., Carrillo M., Hernández M.S., Fernández-Trujillo J.P.	Storage Of Asai (Euterpe Precatoria Mart.) Fruits Harvested At Different Maturity Stages.	Asai is a tropical palm widely distributed in the Amazon and its fruits have a high antioxidant capacity and are also a source of dietary fiber and bioactive compounds. The generation of asai value chains demands the standardization of fresh fruit quality for processing and the establishment of a postharvest system that allows quality preservation and offers regulation. In order to evaluate fruit…				Scopos
Diaz R.O.S., Cardona J.E.C., Carrillo M., Hernandez M.S., Gutiérrez R.H., Fernández-Trujillo J.P.	Reduction Of Maltodextrin Contents During Microencapsulation Enhances Overall Quality Of Fruit Powders Obtained From Amazonic Fruits.	Amazonian biodiversity is a source of promising species, with a big potential for exploitation in equitative and sustainable value chains. Among these species, fruits such as camucamu (Myrciaria dubia), copoazú (Theobroma grandiflorum) and asai (Euterpe precatoria) have a great potential due to their sensory and nutritional characteristics. These fruits were mixed using copoazü as a flavor enhanc…				Scopos
Díaz R.O.S., Carrillo M., Hernández M.S., Gutiérrez R.H., Lares M., Fernández-Trujillo J.P.	Development Of A Microencapsulated Amazonic Natural Ingredient With Potential Interest As A Functional Product.	This study focused on fruit pulp microencapsulation by spray drying with the aim to develop the basic ingredient for an instant beverage with phytochemicals from asai (Euterpe precatoria) and flavor compounds from copoazú (Theobroma grandiflorum), both outstanding Amazonic fruits. Asai has a high content of polyphenols but a very mild flavor, while copoazú has favorable sensory characteristics, m…				Scopos
Diaz, Ro; Orjuela-Baquero, Nm; Carrillo, M; Hernandez, Ms; Fernandez-Trujillo, Jp	Storage Of Asai (Euterpe Precatoria Mart.) Fruits Harvested At Different Maturity Stages	Asai is a tropical palm widely distributed in the Amazon and its fruits have a high antioxidant capacity and are also a source of dietary fiber and bioactive compounds. The generation of asai value chains demands the standardization of fresh fruit quality for processing and the establishment of a postharvest system that allows quality preservation and offers regulation. In order to evaluate fruit…	2014	Http://Dx.Doi.Org/10.17660/Actahortic.2014.1016.18		Wos
Diniz, João Janguiê Bezerra.	Carta Precatória Executória Na Justiça Do Trabalho: Para Uma Gestão Eficiente E Compatível Com Os Princípios Constitucionais Que Regem O Serviço Público.		2010	Professional training		Capes
Dorneles, Livia Leal.	Interações Entre Euterpe Edulis Mart. (Arecaceae) E Insetos Visitantes Florais Em Sistema Agroflorestal Na Ilha De Santa Catarina.		2010	Dissertation		Capes
Dos Reis T.M.P., Aguiar G.G., De Azevedo L.P., Silva Lima E., André Dellagrana R., Rossato M.	Effects Of Acai Supplementation (Euterpe Oleracea Precatoria) On Muscle Recovery Markers After Jump Protocol	The objective was to evaluate the effects of acai supplementation (AS) on markers of muscle damage. Twelve men participated in the 21-day study. All performed the damage protocol (DP) in two moments, separated by 7 days. The DP consisted of 10 sets of 10 CMJs, with a recovery of 1 min between sets. The AS was performed for 7 days with 40 g/day of dehydrated acai (GA) or placebo (GP). Blood parame…	2023			Scopos
Dos Reis, Tmp; Aguiar, Gg; De Azevedo, Lp; Lima, Es; Dellagrana, Ra; Rossato, M	Effects Of Acai Supplementation (Euterpe Oleracea Precatoria) On Muscle Recovery Markers After Jump Protocol	The objective was to evaluate the effects of acai supplementation (AS) on markers of muscle damage. Twelve men participated in the 21-day study. All performed the damage protocol (DP) in two moments, separated by 7 days. The DP consisted of 10 sets of 10 CMJs, with a recovery of 1 min between sets. The AS was performed for 7 days with 40 g/day of dehydrated acai (GA) or placebo (GP). Blood parame…		Http://Dx.Doi.Org/10.1080/15438627.2023.2189114		Wos
Dos Santos Souza E., Silva Monte G.L., De Paiva V.F., Galvao C.	Microtriatoma Trinidadensis (Lent, 1951) (Hemiptera, Reduviidae, Triatominae): First Record In The State Of Amazonas, Brazil.	Microtriatoma trinidadensis (Lent, 1951), previously known from Venezuela, Colombia, Suriname, Peru, Bolivia, and the Brazilian states of Mato Grosso, Pará, and Tocantins, is reported for the first time in Amazonas state, Brazil. We found in the collection of the Instituto Nacional de Pesquisas da Amazônia an unidentified female specimen of Microtriatoma. The specimen was collected in April 2010,…	2019			Scopos
Dourado, Naele De Sousa.	Efeito De Diferentes Níveis De Sombreamento, Doses De Fertilizante E Estádios De Plântula No Crescimento De Mudas De Açaizeiro (Euterpe Precatoria Mart.)	In order to evaluate the growth of single açaí seedlings (Euterpe precatoria Mart.) transplanted at different seedling stages, fertilizer doses and shading, an experiment was set up at Viveiro da Floresta in Rio Branco - AC. A completely randomized design was adopted, in a split-plot scheme with three replicates of 15 plants. The plots consisted of three shading levels (25, 50 and 75%), the subpl…	2018	Dissertation	The Work Has Authorized Disclosure	Capes
Emerich, Kleber Hailee.	Composição Florística E Relação Entre Variáveis Ambientais E A Estrutura Da Comunidade Arbórea De Um Fragmento Florestal Ciliar Do Rio Turvo, Município De Turvo, Sul Do Estado De Santa Catarina'		2009	Dissertation		Capes
Endress B.A., Horn C.M., Gilmore M.P.	Mauritia Flexuosa Palm Swamps: Composition, Structure And Implications For Conservation And Management.	Swamp forests dominated by the dioecious palm, Mauritia flexuosa, cover vast areas of the Amazon Basin and are poorly studied despite their recognized ecological and economic importance. This knowledge gap confounds current conservation and management efforts. In this study, we documented overstory structure and composition of M. flexuosa palm swamps (aguajales) as part of a broader effort to und…	2013			Scopos
Endress, Ba; Horn, Cm; Gilmore, Mp	Mauritia Flexuosa Palm Swamps: Composition, Structure And Implications For Conservation And Management	Swamp forests dominated by the dioecious palm, Mauritia flexuosa, cover vast areas of the Amazon Basin and are poorly studied despite their recognized ecological and economic importance. This knowledge gap confounds current conservation and management efforts. In this study, we documented over-story structure and composition of M. flexuosa palm swamps (aguajales) as part of a broader effort to un…	2013	Http://Dx.Doi.Org/10.1016/J.Foreco.2013.03.051		Wos
Erhardt, Deise Schaiane	Tecnologias De Fertilização Na Produção De Mudas De Espécies Florestais Da Mata Atlântica.'	Advances in scientific knowledge about the Atlantic Forest are contributing to the use and conservation of species with promising productive characteristics. The production of seedlings of native species has been challenging, especially with regard to the different products that are emerging and being incorporated into agricultural substrates used by forest nurseries. Three fertilization technolo…	2022	Dissertation	The Work Has Authorized Disclosure	Capes
Escriche I., Restrepo J., Serra J.A., Herrera L.R.	Composition And Nutritive Value Of Amazonian Palm Fruits.	This paper is a contribution to the study of the use of natural resources from tropical moist forests with a view to avoiding deforestation for farming purposes. This study analysed the moisture, fat, protein, ash, total dietary fibre, nitrogen-free extract, and gross energy content of various parts of the fruits of several Amazonian palms belonging to the Aracaceae (Palmae) family--Attalea racem…	1999			Scopos
Evangelista-Vale, Etal	Climate Change May Affect The Future Of Extractivism In The Brazilian Amazon	The Amazon forest is vulnerable to climate change and anthropic actions, such as fire and deforestation, which together represent a troubling scenario. Many traditional populations that inhabit the region depend on nontimber forest resources for food or economic sustenance. We demonstrated that climate change predicted for 2050 may affect the geographic distribution of 18 species of palms and tre…	2021	Article		Scielo
Fadden, Joana Mac.	A Produção De Açaí A Partir Do Processamento Dos Frutos Do Palmiteiro (Euterpe Edulis Martius) Na Mata Atlântica.'		2005	Dissertation		Capes
Fadini, Rodrigo Ferreira.	Limitações Bióticas Afetando O Recrutamento Da Palmeira Euterpe Edulis Em Uma Ilha Continental Da Mata Atlântica.		2005	Dissertation		Capes
Farias, Jovana Benoliel De.	Conservação E Aceitabilidade Do Suco Tropical De Açaí (Euterpe Precatoria, Mart.) Submetido Ao Tratamento Térmico Uht (Ultra High Temperature).		2006	Dissertation		Capes
Farias, Leandro Leal.	Tamanho E Forma De Parcela Amostral Para Inventários De Espécies Não Madeireiras Da Amazônia Central		2012	Dissertation		Capes
Farias, Leticia Monteiro.	Desenvolvimento E Validação De Métodos Analíticos Para Quantificação De Marcadores Químicos De Extratos De Strychnos Pseudoquina A.St.-Hil. (Loganiaceae)		2015	Dissertation	The Work Is Not Authorized for Disclosure	Capes
Farias, Marcelo.	Reinventando A Relação Humano-Euterpe Edulis: Do Palmito Ao Açai'		2009	Dissertation		Capes
Farinazzo, Fernanda Silva.	Estudo De Potenciais Propriedades Probióticas E Síntese De Exopolissacarídeo De Bactéria Ácido Láctica Isolada De Fruto Juçara (Euterpe Edulis Martius) Nativo Da Mata Atlântica'	Fruits of juçara (Euterpe edulis Martius), an endangered palm tree from the Atlantic Forest, contain a rich diversity of microorganisms, including lactic acid bacteria (LAB). LAB are widely used as probiotics and are capable of synthesizing several compounds along their respective metabolic pathways, such as exopolysaccharides (EPS). These extracellular carbohydrate biopolymers have shown wide ap…	2020	Thesis	The Work Has Authorized Disclosure	Capes
Favacho, Hugo Alexandre Silva	Caracterização Fitoquímica E Avaliação Da Atividade Anti-Inflamatória E Antinociceptiva Do Óleo Fixo De Euterpe Oleracea Mart.		2009	Dissertation		Capes
Favaro, Laura Isabella Lopes	Caracterização De Extrato Antocianínico Obtido A Partir Dos Frutos Da Jussara (Euterpe Edulis Martius) E Incorporação Em Barras De Cereais	Introduction: The Jussara palm tree (Euterpe edulis Martius), native to the Atlantic Forest, produces fruits rich in anthocyanins. In the food industry, anthocyanins are used as natural dyes and have high antioxidant capacity, with proven beneficial effects on health. Cereal bars represent an alternative food supplement based on carbohydrates, proteins and fibers. Thus, adding anthocyanins to cer…	2017	Dissertation	The Work Has Authorized Disclosure	Capes
Fávaro, Letícia Bonifácio.	Estudo Ecológico E Econômico Da Palmeira Juçara (Euterpe Edulis Mart.) No Entorno Do Parque Estadual Serra Do Brigadeiro (Pesb), Mg		2012	Dissertation		Capes
Favreto, Rodrigo.	Aspectos Etnoecológicos E Ecofisiológicos De Euterpe Edulis Mart (Arecaceae) Na Encosta Atlântica Do Rio Grande Do Sul.'		2010	Thesis		Capes
Feio, Claudine Maria Alves.	A Euterpe Oleracea (Açai) Modifica O Metabolismo Do Esterol E Atenua A Aterosclerose Induzida Experimentalmente		2011	Thesis		Capes
Feitoza, Uendel Dos Santos.	Produção De Carvão Ativado A Partir Do Caroço Do Açaí (Euterpe Olerácea Mart.) Por Ativação Química E Sua Aplicação Na Adsorção Do Composto Fenólico 3-Aminifenol	In this work, the açaí seed was used to produce activated carbon by impregnation with ZnCl2 (1:1) followed by pyrolysis reaching a maximum temperature of 650°C. Characterizations of the activated carbon were performed, obtaining the following results: zero charge point 6.08; hydrophobicity test 0.841, indicating that the activated carbon is hydrophilic; elemental analysis demonstrated that the pe…	2022	Dissertation	The Work Has Authorized Disclosure	Capes
Félix, Ana Angélica Alves.	Identificação E Desenvolvimento De Técnica Alternativa De Controle De Fungos Em Sementes Utilizadas No Artesanato.'		2007	Dissertation		Capes
Felssner, Karla Dos Santos.	Avaliação Nutricional Da Semente De Açaí (Euterpe Oleraceae Mart.) Como Ingrediente Em Alimentos Extrusados Para Cães'	The objective of this study was to evaluate the chemical and antioxidant composition of açaí seeds, as well as to determine the apparent digestibility coefficients (ADC), intestinal fermentation parameters and the antioxidant action of açaí seeds used in the diet of adult dogs. The effects of the extrusion process of the diets on the destruction of tannin were evaluated. Five isonutritive diets f…	2016	Thesis	The Work Has Authorized Disclosure	Capes
Fernandes E.T.M.B., Maciel V.T., De Souza M.L., Furtado C.M., Wadt L.H.O., Da Cunha C.R.	Physicochemical Composition, Color And Sensory Acceptance Of Low-Fat Cupuaçu And Açaí Nectar: Characterization And Changes During Storage.	This study aimed to evaluate the physicochemical composition, color and sensory acceptance of low-fat açaí and cupuaçu nectar, as well as changes in these parameters during storage. Nectars were prepared with açaí pulp previously defatted by centrifugation on a pilot scale. The study consisted of two steps. In the first step, the physicochemical characteristics, instrumental color, and sensory ac…	2016			Scopos
Fernandes, E. T. M. B.	Caracterização De Polpas De Açaí Do Acre E Processamento De Néctar Misto Parcialmente Desengordurado.		2016			Embrapa
Fernandes, E. T. M. B.; Maciel, V. T.; Souza, M. L. De; Furtado, C. De M.; Wadt, L. H. De O.; Cunha, C. R. Da.	Physicochemical Composition, Color And Sensory Acceptance Of Low-Fat Cupuaçu And Açaí Nectar: Characterization And Changes During Storage.		2016			Embrapa
Fernandes, Eneide Taumaturgo Macambi Ra Braga Maciel, Vlayrton Tomé Souza, Maria Luzenira De Furtado, Cydia De Menezes Wadt, Lucia Helena De Oliveira Cunha, Clarissa Reschke Da	Physicochemical Composition, Color A Nd Sensory Acceptance Of Low-Fat Cupuaçu And Açaí Nectar: Characterization And Changes During Storage.	Abstract This study aimed to evaluat e the physi "cochemical composition, color and sensory acceptance of low-fat açaí and cupuaçu nectar, as well as changes in these parameters during storage. Nectars were prepared with açaí pulp previously defatted by centrifugation on a pilot scale. The study consisted of two steps. In the first step, the physicochemical characteristics, instrumental color, an…	2016			Scielo
Fernandes, Etmb; Maciel, Vt; De Souza, Ml; Furtado, Cdm; Wadt, Lhd; Da Cunha, Cr	Physicochemical Composition, Color And Sensory Acceptance Of Low-Fat Cupuacu And Acai Nectar: Characterization And Changes During Storage	This study aimed to evaluate the physicochemical composition, color and sensory acceptance of low-fat acai and cupuacu nectar, as well as changes in these parameters during storage. Nectars were prepared with acai pulp previously defatted by centrifugation on a pilot scale. The study consisted of two steps. In the first step, the physicochemical characteristics, instrumental color, and sensory ac…	2016	Http://Dx.Doi.Org/10.1590/1678-457X.03415		Wos
Fernandes, Joice.	Influência Das Variações Micro-Ambientais Na Comunidade De Palmeiras Da Floresta Ombrófila Densa Montana, Núcleo Santa Virgínia, Parque Estadual Da Serra Do Mar  Sp'		2010	Professional training		Capes
Fernandes, Maria Thereza Carlos.	Leite Fermentado Por Lactobacillus Reuteri Lr92 Com Adição De Extrato De Juçara E Produção De Reuterina In Situ	Fermented milk is the product obtained through the fermentation of milk by lactic acid bacteria, including Lactobacillus reuteri, which is a heterofermentative lactobacillus, widely used in food supplements due to its actions that include the production of antimicrobials such as reuterin. Juçara (Euterpe edulis) is a palm tree whose fruits have high nutritional and energy values, as well as being…	2017	Dissertation	The Work Has Authorized Disclosure	Capes
Fernandes, Maria Thereza Carlos.	Caracterização Biológica E Química De Compostos Bioativos Da Juçara (Euterpe Edulis) Antes E Após A Fermentação Por Limosilactobacillus Reuteri E Bifidobacterium Animalis Subsp Lactis Bb-12.'	Juçara (Euterpe edulis) is a palm tree belonging to the Arecaceae family and the Euterpe genus. In Brazil, it is distributed throughout the Atlantic Forest. Its heart of palm is widely consumed in the country, but illegal extraction of this heart of palm exposes this palm tree to the risk of extinction. Therefore, its sustainable management, through the use of its fruit, becomes necessary for the…	2022	Thesis	The Work Has Authorized Disclosure	Capes
Ferreira C.D., Silva-Cardoso I.M.A., Ferreira J.C.B., Costa F.H.S., Scherwinski-Pereira J.E.	Morphostructural And Histochemical Dynamics Of Euterpe Precatoria (Arecaceae) Germination	The fruits of Euterpe precatoria, popularly known as açaí palm, have been commercially exploited for use in food and beverages because of their medicinal and energetic properties. However, despite the growing demand, little is known about the seeds germination, until now, its main form of propagation. In this context, we have characterized the structure of the zygotic embryo and described tempora…	2020			Scopos
Ferreira J.C.B., De Araújo Silva-Cardoso I.M., De Oliveira Meira R., Scherwinski-Pereira J.E.	Somatic Embryogenesis And Plant Regeneration From Zygotic Embryos Of The Palm Tree Euterpe Precatoria Mart.	Euterpe precatoria Mart. (açaí) it is a native palm of the Amazonian biome of environmental and socioeconomic importance. However, its exploitation has a predatory extractive character, its sexual propagation is slow and heterogeneous and the species does not till. Therefore, the development of efficient propagation methods is crucial to leverage their sustainable exploitation. Thus, this work ai…	2022			Scopos
Ferreira J.C.B., De Araújo Silva-Cardoso I.M., Meira R.O., Da Silva Costa F.H., Scherwinski-Pereira J.E.	Towards Development Of An Efficient Somatic Embryogenesis Protocol For The Palm Tree Euterpe Precatoria (Mart.) From Leaf Tissues Of Adult Plants.	An efficient, reproducible, and unprecedented protocol of somatic embryogenesis (SE) was developed from leaf tissues of adult plants of Euterpe precatoria Mart., palm tree of the Amazon biome of great economic potential. For callus induction, immature leaf segments from the proximal (closest to the meristem), median and distal regions of the palm heart were cultivated in MS and Y3 basal media con…	2022			Scopos
Ferreira M.P., Almeida D.R.A.D., Papa D.D.A., Minervino J.B.S., Veras H.F.P., Formighieri A., Santos C.A.N., Ferreira M.A.D., Figueiredo E.O., Ferreira E.J.L.	Individual Tree Detection And Species Classification Of Amazonian Palms Using Uav Images And Deep Learning.	Information regarding the spatial distribution of palm trees in tropical forests is crucial for commercial exploitation and management. However, spatially continuous knowledge of palms occurrence is scarce and difficult to obtain with conventional approaches such as field inventories. Here, we developed a new method to map Amazonian palm species at the individual tree crown (ITC) level using RGB …	2020			Scopos
Ferreira, C. D.	Diversidade Genética, Germinação E Conservação Ex Situ De Euterpe Precatoria Mart. (Arecaceae).		2019			Embrapa
Ferreira, C. D.; Ferreira, J. C. B.; Costa, F. H. Da S.; Gomes, H. T.; Silva-Cardoso, I. M. De A.; Souza, A. M. De; Scherwinski-Pereira, J. E.	Diversidade E Estrutura Genética De Euterpe Precatoria Mart. Em Populações Naturais Da Amazônia.		2020			Embrapa
Ferreira, C. D.; Silva-Cardoso, I. M. De A.; Ferreira, J. C. B.; Costa, F. H. Da S.; Scherwinski-Pereira, J. E.	Morphostructural And Histochemical Dynamics Of Euterpe Precatoria (Arecaceae) Germination.		2020			Embrapa
Ferreira, C. D.; Silva-Cardoso, I. M. De A.; Ferreira, J. C. B.; Costa, F. H. Da S.; Souza, A. M. De; Scherwinski-Pereira, J. E.	Dessecação Ex Situ De Sementes De Euterpe Precatoria Mart.		2020			Embrapa
Ferreira, Cd; Silva-Cardoso, Imd; Ferreira, Jcb; Costa, Fhd; Scherwinski-Pereira, Je	Morphostructural And Histochemical Dynamics Ofeuterpe Precatoria(Arecaceae) Germination	The fruits ofEuterpe precatoria, popularly known asacai palm, have been commercially exploited for use in food and beverages because of their medicinal and energetic properties. However, despite the growing demand, little is known about the seeds germination, until now, its main form of propagation. In this context, we have characterized the structure of the zygotic embryo and described temporall…	2020	Http://Dx.Doi.Org/10.1007/S10265-020-01219-7		Wos
Ferreira, Cheila Deisy.	Diversidade Genética, Germinação E Conservação Ex Situ De Euterpe Precatoria Mart. (Arecaceae)'	Euterpe precatoria Mart. is one of the native palm trees of the Amazon with significant economic potential, given its multiple uses, especially its fruits. However, to meet current demand, studies on several aspects of this palm tree are still needed, such as population genetic diversity, seed physiology, and propagation and ex situ conservation strategies. This study aimed to characterize the di…	2019	Thesis	The Work Has Authorized Disclosure	Capes
Ferreira, Cheila Deisy; Silva-Cardoso, Inaê Mariê De Araújo; Ferreira, Jéssica Cristina Barbosa; Costa, Frederico Henrique Da Silva; Pereira, Jonny Everson Scherwinski.	Morphostructural And Histochemical Dynamics Of Euterpe Precatoria (Arecaceae) Germination	The fruits of Euterpe precatoria, popularly known as açaí palm, have been commercially exploited for use in food and beverages because of their medicinal and energetic properties. However, despite the growing demand, little is known about the seeds germination, until now, its main form of propagation. In this context, we have characterized the structure of the zygotic embryo and described tempora…	2020	Article		Scielo
Ferreira, Erika De Souza.	Estudo Da Combinação De Preparações Enzimáticas No Rendimento De Extração Aquosa Do Óleo Da Polpa De Euterpe Oleracea Martius.'	The oil from the fruits of the açaí palm (Euterpe oleracea) has a lipid profile that is beneficial to health, with a high content of mono- and polyunsaturated fatty acids, in addition to antioxidant substances, which favors its value in the industry. The aqueous extraction of vegetable oils with the aid of enzymes has been widely used due to its benefits over traditional processes. In this contex…	2016	Dissertation	The Work Is Not Authorized for Disclosure	Capes
Ferreira, J. C. B.	Embriogênese Somática De Açaí Solteiro (Euterpe Precatoria Mart.).		2020			Embrapa
Ferreira, J. C. B.; Cardoso, I. M. De A. S.; Meira, R. O.; Souza, A. M. De; Scherwinski-Pereira, J. E.	Caracterização Morfoanatômica De Calos Embriogênicos De Euterpe Precatoria Oriundos De Inflorescências Imaturas.		2019			Embrapa
Ferreira, J. C. B.; Meira, R. O.; Silva-Cardoso, I. M. De A.; Souza, A. M. De; Scherwinski-Pereira, J. E.	Indução De Calos Em Euterpe Precatoria Mart. A Partir De Embriões Zigóticos Visando A Embriogênese Somática.		2019			Embrapa
Ferreira, J. C. B.; Meira, R. O.; Silva-Cardoso, I. M. De A.; Souza, A. M. De; Scherwinski-Pereira, J. E.	Calogênese A Partir De Segmentos Foliares De Euterpe Precatoria Mart.		2019			Embrapa
Ferreira, J. C. B.; Silva‐Cardoso, I. M. De A.; Meira, R. De O.; Pereira, J. E. S.	Somatic Embryogenesis And Plant Regeneration From Zygotic Embryos Of The Palm Tree Euterpe Precatoria Mart.		2022			Embrapa
Ferreira, Jcb; Silva-Cardoso, Imd; Meira, Rd; Scherwinski-Pereira, Je	Somatic Embryogenesis And Plant Regeneration From Zygotic Embryos Of The Palm Tree Euterpe Precatoria Mart	Euterpe precatoria Mart. (acai) it is a native palm of the Amazonian biome of environmental and socioeconomic importance. However, its exploitation has a predatory extractive character, its sexual propagation is slow and heterogeneous and the species does not till. Therefore, the development of efficient propagation methods is crucial to leverage their sustainable exploitation. Thus, this work ai…	2022	Http://Dx.Doi.Org/10.1007/S11240-022-02227-2		Wos
Ferreira, Jcb; Silva-Cardoso, Imd; Meira, Ro; Costa, Fhd; Scherwinski-Pereira, Je	Towards Development Of An Efficient Somatic Embryogenesis Protocol For The Palm Tree Euterpe Precatoria (Mart.) From Leaf Tissues Of Adult Plants	An efficient, reproducible, and unprecedented protocol of somatic embryogenesis (SE) was developed from leaf tissues of adult plants of Euterpe precatoria Mart., palm tree of the Amazon biome of great economic potential. For callus induction, immature leaf segments from the proximal (closest to the meristem), median and distal regions of the palm heart were cultivated in MS and Y3 basal media con…	2022	Http://Dx.Doi.Org/10.1007/S11627-022-10310-8		Wos
Ferreira, Joao Vitor Lopes.	Avaliação Da Atividade Antioxidante Da Polpa E Do Óleo Do Açaí Da Mata Atlântica (Euterpe Edulis) Sobre A Morfofisiologia Da Célula De Leydig Após A Administração Aguda De Cloreto De Cádmio	The presence of high concentrations of heavy metals in the environment is currently a global problem, as these substances cause toxicity in many biological functions, and enzymatic metabolism is potentially sensitive to these elements. In this study, cadmium was chosen as the oxidizing agent, since the testes are organs that suffer from its bioaccumulation. Studies describe morphological and bioc…	2022	Dissertation	The Work Has Authorized Disclosure	Capes
Ferreira, Kassia Barros.	Biossólido Na Produção De Mudas De Euterpe Oleracea'	The growth in demand for açaí pulp and hearts of palm and the increase in demand for seedlings of these species for landscaping and urban ornamentation have driven the sector in the production of quality seedlings. With population growth, there has been an increase in the production of organic waste from human activities, including domestic sewage sludge. When untreated, waste can be incinerated …	2021	Dissertation	The Work Is Not Authorized for Disclosure	Capes
Ferreira, M. P.; Almeida, D. R. A. De; Papa, D. De A.; Minervino, J. B. S.; Veras, H. F. P.; Formighieri, A.; Santos, C. A. N.; Ferreira, M. A. D.; Figueiredo, E. O.; Ferreira, E. J. L.	Individual Tree Detection And Species Classification Of Amazonian Palms Using Uav Images And Deep Learning.		2020			Embrapa
Ferreira, Matheus Pinheiro; Almeida, Danilo Roberti Alves De; Papac, Daniel De Almeida; Minervinod, Juliano Baldez Silva; Verase, Hudson Franklin Pessoa; Formighierid, Arthur; Santos, Caio Alexandre Nascimento; Ferreira, Marcio Aurélio Dantas; Figueiredo, Evandro Orfanó; Ferreira Evandro José Linhares.	Individual Tree Detection And Species Classification Of Amazonian Palms Using Uav Images And Deep Learning	Information regarding the spatial distribution of palm trees in tropical forests is crucial for commercial exploitation and management. However, spatially continuous knowledge of palms occurrence is scarce and difficult to obtain with conventional approaches such as field inventories. Here, we developed a new method to map Amazonian palm species at the individual tree crown (ITC) level using RGB …	2020	Article		Scielo
Ferreira, Mp; De Almeida, Dra; Papa, Dd; Minervino, Jbs; Veras, Hfp; Formighieri, A; Santos, Can; Ferreira, Mad; Figueiredo, Eo; Ferreira, Ejl	Individual Tree Detection And Species Classification Of Amazonian Palms Using Uav Images And Deep Learning	Information regarding the spatial distribution of palm trees in tropical forests is crucial for commercial exploitation and management. However, spatially continuous knowledge of palms occurrence is scarce and difficult to obtain with conventional approaches such as field inventories. Here, we developed a new method to map Amazonian palm species at the individual tree crown (ITC) level using RGB …	2020	Http://Dx.Doi.Org/10.1016/J.Foreco.2020.118397		Wos
Ferreira, Priscila Fonseca	Biomassa Microbiana De Um Latossolo Amarelo Sob Cultivos De Açaí (Euterpe Oleracea Mart.) Em Comparação Com Solos De Floresta Secundária No Município De Maracanã-Pará (Pa)'	The soils under the Amazon rainforest and the agricultural production systems of this region naturally present low availability of nutrients N, P, K, Ca, Mg and S, thus the development of plant species becomes highly dependent on the cycling of nutrients that involves the decomposition of organic matter by soil microorganisms. In this sense, the objective of this work was to evaluate the biomass …	2017	Dissertation	The Work Has Authorized Disclosure	Capes
Ferreira, Rosinete Cardoso.	Uso Do Lodo De Esgoto Na Germinação E No Desenvolvimento Do Açai (Euterpe Oleraceae)'		2008	Dissertation		Capes
Ferreira, Tatiane Braga.	Manejo, Gestão De Recursos Naturais E Luta Pela Terra Pelos Borari De Novo Lugar  Ti Maró, Santarém, Pará'		2011	Dissertation		Capes
Ferreira, Tereza Cristina Simoes	Uso Terapêutico Do Açaí (Euterpe Oleracea Martius) E Os Danos Reprodutivos Causados Pela Indução De Senescência Em Ratos Machos: Estresse Oxidativo E Qualidade Do Dna Dos Espermatozoides'	With the increase in life expectancy, the social profile began to include older parents, with a higher incidence of metabolic diseases and reduced fertility. The experimental model of administration of D-galactose in rodents has been used in research related to aging, mimicking typical characteristics of natural senescence. Nutraceuticals, especially those containing anthocyanins such as açaí (Eu…	2022	Dissertation	The Work Has Authorized Disclosure	Capes
Ferreira, Tereza Cristina Simoes.	Uso Terapêutico Do Açaí (Euterpe Oleracea Martius) E Os Danos Reprodutivos Causados Pela Indução De Senescência Em Ratos Machos: Estresse Oxidativo E Qualidade Do Dna Dos Espermatozoides'	With the increase in life expectancy, the social profile began to include older parents, with a higher incidence of metabolic diseases and reduced fertility. The experimental model of administration of D-galactose in rodents has been used in research related to aging, mimicking typical characteristics of natural senescence. Nutraceuticals, especially those containing anthocyanins such as açaí (Eu…	2022	Dissertation	The Work Has Authorized Disclosure	Capes
Ferreira, Vanessa De Freitas.	Avaliação Morfofuncional Do Testículo De Philander Frenatus (Olfers, 1818 - Didelphimorphia: Didelphidae)'	Knowledge of reproductive aspects and parameters of wild animals contributes to the development of public conservation policies and development of management of the species. This work contains two chapters. The first presents a literature review of the spermatogenic process in mammals, anatomy of the male gonad of marsupials of the Order Didelphimorphia and description of the species Philander fr…	2018	Dissertation	The Work Has Authorized Disclosure	Capes
Ferreyra Ramos, S. L.; Dequigiovanni, G.; Sebbenn, A. M.; Lopes, M. T. G.; Macedo, J. L. V. De; Veasey, E. A.; Alves-Pereira, A.; Silva, P. P. Da; Garcia, J. N.; Kageyama, P. Y.	Paternity Analysis, Pollen Flow, And Spatial Genetic Structure Of A Natural Population Of Euterpe Precatoria In The Brazilian Amazon.		2018			Embrapa
Ferreyra Ramos, S. L.; Lopes, M. T. G.; Lopes, R.; Dequigiovanni, G.; Macedo, J. L. V. De; Sebbenn, A. M.; Silva, E. B. Da; Garcia, J. N.	Mating System Analysis Of Açaí-Do-Amazonas (Euterpe Precatoria Mart.) Using Molecular Markers.		2019			Embrapa
Ferreyra-Ramos, Etal	Genetic Structure In Populations Of Euterpe Precatoria Mart. In The Brazilian Amazon	Euterpe precatoria is a palm tree belonging to the Arecaceae family, occurring inWestern and Central Brazilian Amazonia. Its fruit, which is very appreciated in the Amazon region, produces pulp that is consumed in fresh form. Its production is carried out almost exclusively by extractive farmers. In order to establish adequate strategies to sustain this genetic resource, we need knowledge about t…	2021	Article		Scielo
Ferreyra-Ramos, Etal	Mating System Analysis Of Açaí-Do-Amazonas (Euterpe Precatoria Mart.) Using Molecular Markers	Euterpe precatoria (Açaí-do-Amazonas) produces fruits of which the fresh pulp is consumed. It is almost exclusively collected by extractivist farmers, because no selected genotypes are available for the establishment of plantations. For the domestication and breeding of the species, mating system studies are needed for strategy formulation. This study evaluated the mating system of a natural popu…	2019	Article		Scielo
Ferreyra-Ramos, Etal	Paternity Analysis, Pollen Flow, And Spatial Genetic Structure Of A Natural Population Of Euterpe Precatoria In The Brazilian Amazon	Euterpe precatoria, known as açaí do Amazonas, is a regionally important palm of the Amazon rainforest for the fruit production through extractive agriculture. Little information is available with regard to genetic diversity, gene flow, and spatial genetic structure (SGS) of açaí populations, which are essential for the use, management, and conservation of genetic resources of the species. This r…	2017	Article		Scielo
Fidalgo, Heloisa Helena Carestiato.	As Bandas De Música De Nova Friburgo - Sua Organização, Sua Trajetória E O Seu Papel Enquanto Agentes Da Educação Musical		1996	Dissertation		Capes
Figueiredo, Amanda De Menezes	Influência Da Suplementação De Açaí (Euterpe Oleracea Mart.) Na Ração Sobre A Remodelação Cardíaca Em Ratos Submetidos A Infarto Agudo Do Miocárdio Dissertação'	Introduction: Cardiac remodeling plays an important role in post-infarction ventricular dysfunction. Some mechanisms such as oxidative stress, energy metabolism and inflammatory process modulate this process. In this context, there is interest in using natural foods with antioxidant and anti-inflammatory properties, especially açaí (Euterpe oleracea Mart). Objective: To evaluate the influence of …	2016	Dissertation	The Work Has Authorized Disclosure	Capes
Figueiredo, Rita Vieira De	“Açaí Passado”: Abordagem Transdisciplinar De Caracterização Da Bebida Açaí (Euterpe Oleracea Mart.) Post Fermentação Espontânea'	The consumption of açaí is a traditional habit in the state of Pará and is now recognized worldwide for its nutritional and functional benefits for human health. However, “past” açaí is a peculiar form of consumption appreciated by small groups of consumers in the region and which had not been researched until now. Therefore, the objective of this pioneering study was to verify the biocultural as…	2014	Dissertation	The Work Is Not Authorized for Disclosure	Capes
Filho, Antônio De Arruda Tsukamoto.	Introdução Do Palmiteiro (Euterpe Edulis Martius) Em Sistemas Agroflorestais Em Lavras - Minas Gerais		1999	Dissertation		Capes
Filho, Claudemir Rodrigues Dias	Alterações Na Variabilidade Genética De Euterpe Edulis Mart. (Arecaceae)'		2006	Dissertation		Capes
Filho, João Luiz Veiga Silva	Análise Econômica Da Podução E Transformação Em Arpp, Dos Frutos De Euterpe Edulis Mart. Em Açai No Município De Garuva Estado De Santa Catarina.		2005	Dissertation		Capes
Filho, João Luiz Veiga Silva.	Análise Econômica Da Podução E Transformação Em Arpp, Dos Frutos De Euterpe Edulis Mart. Em Açai No Município De Garuva Estado De Santa Catarina.		2005	Dissertation		Capes
Filho, Walbert Edson Muniz.	Atividade Antitumoral Do Extrato De Euterpe Oleracea Mart. In Vitro Em Células De Próstata E In Vivo Em Modelo De Tumor Murino'	Acai is the popular name for the species Euterpe oleracea Mart., a palm tree from the Legal Amazon that produces fruits rich in phytochemicals with antioxidant, anti-inflammatory and anti-cancer activities. To better elucidate the role of the extract from different parts of the palm tree, this study investigated the antitumor effect in vitro in prostate tumor cells and in normal fibroblast cells;…	2020	Thesis	The Work Is Not Authorized for Disclosure	Capes
Finamore-Araujo P., Faier-Pereira A., Do Nascimento Brito C.R., Peres E.G., De Lima Yamaguchi K.K., Ferreira R.T.B., Moreira O.C.	Validation Of A Novel Multiplex Real-Time Pcr Assay For Trypanosoma Cruzi Detection And Quantification In Açai Pulp",2021,"Plos One","16","2 February.	In Brazil, orally acquired T. cruzi infection has become the most relevant transmission mechanisms from public health perspective. Around 70% of new Chagas disease cases have been associated with consumption of contaminated food or beverages. Açai (Euterpe oleracea and Euterpe precatoria) is currently one of the most commercialized Amazonian fruits in the Brazilian and international markets. Ther…	2022			Scopos
Finamore-Araujo, P; Faier-Pereira, A; Brito, Crd; Peres, Eg; Yamaguchi, Kkd; Ferreira, Rtb; Moreira, Oc	Validation Of A Novel Multiplex Real-Time Pcr Assay For Trypanosoma Cruzi Detection And Quantification In Acai Pulp	In Brazil, orally acquired T. cruzi infection has become the most relevant transmission mechanisms from public health perspective. Around 70% of new Chagas disease cases have been associated with consumption of contaminated food or beverages. Acai (Euterpe oleracea and Euterpe precatoria) is currently one of the most commercialized Amazonian fruits in the Brazilian and international markets. Ther…	2021	Http://Dx.Doi.Org/10.1371/Journal.Pone.0246435		Wos
Fiorio, Barbara De Cerqueira.	Extrato Hidroalcoólico De Euterpe Oleracea Mart. (Açaí) Modula A Mucosite Intestinal Induzida Por 5-Fluorouracil Em Camundongos Por Meio Da Sinalização Tlr-4/Myd88/Pi3Ka/Mtor/Nfkbp65'	5-fluorouracil (5-FU) is an effective antineoplastic agent in the treatment of solid tumors. However, it has important side effects that limit treatment, including intestinal mucositis. Euterpe oleracea Mart. is a plant from the Amazon region popularly known as açaí that has high antioxidant and anti-inflammatory activity attributed to the phenolic compounds present in the fruit. This study aimed…	2020	Thesis	The Work Has Authorized Disclosure	Capes
Fiqueiredo, Moreira Antonio Jose.	Efeitos Da Tenperatura Na Conservacao E Germinacao Das Sementes Do Acaizeiro (Euterpe Olaraceae Mart.)		1989	Dissertation		Capes
Firme, Valeria De Oliveira Penna.	Análise De Viabilidade Populacional De Euterpe Edulis Mart. Em Três Fragmentos Florestais De Mata Atlântica No Norte Do Estado Do Rio De Janeiro'	This study aims to perform a Population Viability Analysis (PVA) of Euterpe edulis (juçara palm) in three fragments of Atlantic Forest in the Poço das Antas region, northern Rio de Janeiro state, using the VORTEX program. Based on this analysis, we intend to evaluate the effectiveness of conservation of the species in the fragments studied, identify the main threats to the species, and identify m…	2020	Dissertation	The Work Is Not Authorized for Disclosure	Capes
Fisch, Simey Thury Vieira.	Dinâmica De Euterpe Edulis Mart. Na Floresta Ombrófila Densa Atlântica Em Pindamonhangaba - Sp.		1999	Thesis		Capes
Flores Romayna María Angélica; Ortega Chávez Wilmer; Ortega Mallqui Arnulfo.	Evaluation Of Pregerminative Treatme Nts On Seed S Of Euterpe Precatoria Mart. (Huasaí) In The City Of Pucallpa-Peru.	Abstract In the research, pre-germin ation treat "ments applied to Euterpe precatoria Mart. seeds were evaluated, with the aim of observing their germination capacity, reducing the average germination time, making germination uniform and increasing the germination value. Eight pre-germination treatments are used: immersion in water at room temperature for 24, 72 and 120 hours; immersion in boilin…	2020			Scielo
Flori, J. E.; Drumond, M. A.	Adaptação E Produtividade Do Acaí (E. Precatória) Cultivado Sob Irrigação No Semi-Árido Brasileiro.		1997			Embrapa
Folly, Gilce Andrezza De Freitas.	Efeito Do Consumo Da Polpa De Açaí (Euterpe Oleracea Mart.) Sobre As Concentrações De Citocinas Inflamatórias, Medidas Antropométricas, De Composição Corporal, Parâmetros Bioquímicos, Clínicos E Dietéticos Em Mulheres Jovens Aparentemente Saudáveis'	Introduction: Obesity is associated with chronic subclinical inflammation through the synthesis of inflammatory cytokines in adipocytes. Some factors modulate inflammation, such as obesity, body composition, and biochemical, clinical, and dietary parameters. This study will highlight the consumption of açaí pulp, a fruit rich in anthocyanins with anti-inflammatory and antioxidant properties. Ther…	2014	Dissertation	The Work Has Authorized Disclosure	Capes
Fonseca, Camila Pizano.	Estudo Da Bioacessibilidade De Antocianinas Empregando Sistema Modelo De Iogurte De Juçara'	The search for quality of life, health and well-being has led consumers to increase their consumption of functional foods, which has encouraged the development of new products that can meet these claims of functionality. Studies on bioactive compounds that have antioxidant properties bring to the table the interest in health benefits through their use. These compounds include anthocyanins, which …	2017	Dissertation	The Work Is Not Authorized for Disclosure	Capes
Fonseca, Margarida Pereira.	Aphyllophorales Lignocelulolíticos Da Reserva Biológica Do Alto Da Serra Da Paranapiacaba, Santo André, Sp.		2000	Thesis		Capes
Fonseca, Thays Cassia Da.	Organização Social Em Comunidades Ribeirinhas: Estimulando O Fortalecimento Das Comunidades De Agricultores Do Açaí (Euterpe Oleracea Mart.) No Município De Anajás – Pa'	The number of studies related to açaí cultivation and the way in which riverside communities live, responsible for most of the demand for açaí, transported throughout Brazil and abroad, has been growing every year. This research aims, therefore, to explore social aspects of how these families of açaí producers are organized in the municipality of Anajás-PA, with emphasis on Alto Rio Anajás, in th…	2021	Dissertation	The Work Has Authorized Disclosure	Capes
Fonseca, Thays Cassia Da.	Organização Social Em Comunidades Ribeirinhas: Estimulando O Fortalecimento Das Comunidades De Agricultores Do Açaí (Euterpe Oleracea Mart.) No Município De Anajás – Pa'	The number of studies related to açaí cultivation and the way in which riverside communities live, responsible for most of the demand for açaí, transported throughout Brazil and abroad, has been growing every year. This research aims, therefore, to explore social aspects of how these families of açaí producers are organized in the municipality of Anajás-PA, with emphasis on Alto Rio Anajás, in th…	2021	Dissertation	The Work Has Authorized Disclosure	Capes
Fornazzari, Isis Mariane.	Avaliação Dos Estádios De Maturação Dos Frutos Da Palmeira Euterpe Edulis Martius.		2011	Dissertation		Capes
Fragoso, Mariana Franco.	Efeito Protetor Do Açaí (Euterpe Oleracea Martius) Na Promoção Da Carcinogênese Química De Cólon Em Ratos Wistar'	Acai, a fruit of the Euterpe oleraceae Martius, is consumed fresh and in a variety of beverages and foods. This fruit has been widely consumed and produced in Brazil due to its high popularity as a functional food with antioxidant and anti-inflammatory properties. This study investigated the potential protective effect of spray-dried acai pulp (AP) consumption on colon carcinogenesis induced by 1…	2013	Dissertation	The Work Has Authorized Disclosure	Capes
Fragoso, Mariana Franco.	Efeitos Da Ingestão Da Polpa De Açaí Liofilizada (Euterpe Oleracea Mart.) No Processo De Carcinogênese De Cólon Associada À Colite Em Ratos Wistar'	Acai (Euterpe oleracea Martius) is a fruit native to the Amazon region, widely consumed in Brazil and worldwide. The beneficial effects of its consumption have been previously demonstrated in several in vivo and in vitro studies. The aim of this study was to evaluate the mechanisms of action of the ingestion of lyophilized acai pulp (AP) in a model of colon carcinogenesis associated with colitis …	2017	Thesis	The Work Is Not Authorized for Disclosure	Capes
Franca, Andressa Antunes Prado De.	Avaliação Da Atividade Antimelanoma In Vitro E In Vivo De Um Derivado De Dibenzoilmetano De Uso Tópico'	Cancer is currently the second leading cause of death from diseases in Brazil, and melanoma skin cancer is the leading cause of death among skin conditions. In this sense, considering the social impact and relevance of the disease, new therapeutic options that are more effective against these conditions are sought. Dibenzoylmethanes are a class of compounds that have been widely investigated due …	2013	Thesis	The Work Is Not Authorized for Disclosure	Capes
Francisconi A.F., Cauz-Santos L.A., Marroquín J.A.M., Van Den Berg C., Alves-Pereira A., De Alencar L.D., Picanço-Rodrigues D., Zanello C.A., Costa M.F., Lopes M.T.G., Veasey E.A., Zucchi M.I.	Complete Chloroplast Genomes And Phylogeny In Three Euterpe Palms (E. Edulis, E. Oleracea And E. Precatoria) From Different Brazilian Biomes.	The Brazilian palm fruits and hearts-of-palm of Euterpe edulis, E. oleracea and E. precatoria are an important source for agro-industrial production, due to overexploitation, conservation strategies are required to maintain genetic diversity. Chloroplast genomes have conserved sequences, which are useful to explore evolutionary questions. Besides the plastid DNA, genome skimming allows the identi…	2022			Scopos
Francisconi, Af; Cauz-Santos, La; Marroquin, Jam; Van Den Berg, C; Alves-Pereira, A; De Alencar, Ld; Picanco-Rodrigues, D; Zanello, Ca; Costa, Mf; Lopes, Mtg; Veasey, Ea; Zucchi, Mi	Complete Chloroplast Genomes And Phylogeny In Three Euterpe Palms (E. Edulis, E. Oleracea And E. Precatoria) From Different Brazilian Biomes	The Brazilian palm fruits and hearts-of-palm of Euterpe edulis, E. oleracea and E. precatoria are an important source for agro-industrial production, due to overexploitation, conservation strategies are required to maintain genetic diversity. Chloroplast genomes have conserved sequences, which are useful to explore evolutionary questions. Besides the plastid DNA, genome skimming allows the identi…	2022	Http://Dx.Doi.Org/10.1371/Journal.Pone.0266304		Wos
Françoan De Oliveira Dias	Diagnóstico Para O Reconhecimento Do Açaí De Codajásamazonas Como Indicação Geográfica		2021	Dissertation		Capes
Franke, I. L.; Bergo, C. L.; Amaral, E. F. Do; Araujo, E. A. De.	Aptidão Natural Para O Cultivo De Açaí (Euterpe Oleraceae Mart. E Euterpe Precatoria Mart.) No Estado Do Acre.		2001			Embrapa
Franke, I. L.; Bergo, C. L.; Amaral, E. F. Do; Araújo, E. A. De.	Aptidão Natural Para O Cultivo De Açaí (Euterpe Oleraceae Mart. E Euterpr Precatoria Mart.) No Estado Do Acre.		2001			Embrapa
Franke, I. L.; Bergo, C. L.; Amaral, E. F. Do; Araújo, E. A. De.	Aptidão Natural Para O Cultivo De Açaí (Euterpe Oleracea Mart. E Euterpe Precatoria Mart.) No Estado Do Acre.		2001			Embrapa
Franscisconi, Etal Complete Chloroplast Genomes And Phylogeny In Three Euterpe Palms (E. Edulis, E. Oleracea And E. Precatoria) From Different Brazilian Biomes_Plosone_2022	Complete Chloroplast Genomes And Phylogeny In Three Euterpe Palms (E. Edulis, E. Oleracea And E. Precatoria) From Different Brazilian Biomes	The Brazilian palm fruits and hearts-of-palm of Euterpe edulis, E. oleracea and E. precatoria are an important source for agro-industrial production, due to overexploitation, conservation strategies are required to maintain genetic diversity. Chloroplast genomes have conserved sequences, which are useful to explore evolutionary questions. Besides the plastid DNA, genome skimming allows the identi…	2022	Article		Scielo
Frasao, Beatriz Da Silva.	Estratégia Tecnológica Aplicada Em Carne De Frango (Gallus Gallus Domesticus): Adição De Antioxidantes Naturais Do Resíduo Da Juçara (Euterpe Edulis) E Do Pequi (Caryocar Brasiliense) E Atividade Antimicrobiana Do Extrato Do Pequi'	The aim of this thesis was to obtain optimal points for the extraction of antioxidant compounds and antioxidant activity from juçara (Euterpe edulis) residue and to verify the action of these compounds from juçara and pequi (Caryocar brasiliense) residues in the stabilization of the oxidative process (lipid and protein) in chicken meat (Gallus gallus domesticus) from conventional and antibiotic-f…	2017	Thesis	The Work Has Authorized Disclosure	Capes
Frausin G., Ari D.F.H., Lima R.B.S., Kinupp V.F., Ming L.C., Pohlit A.M., Milliken W.	An Ethnobotanical Study Of Anti-Malarial Plants Among Indigenous People On The Upper Negro River In The Brazilian Amazon.	Background In this article we present the plants used for the treatment of malaria and associated symptoms in Santa Isabel do Rio Negro in the Brazilian Amazon. The region has important biological and cultural diversities including more than twenty indigenous ethnic groups and a strong history in traditional medicine. Objective The aims of this study are to survey information in the Baniwa, Baré,…	2015			Scopos
Frazão, Richardson Ferreira.	Biodiversidade Amazônica: A Fauna De Abelhas Nativas(Hymenoptera, Apidae, Meliponina) Da Região Sul Da Floresta Nacional Do Amapá, Relação Com Flores E Potenciais De Uso'		2009	Dissertation		Capes
Freire, Antonio Sergio Cunha.	Análise Meteorológica No Estabelecimento De Plântulas Do Açaizeiro(Euterpe Oleracea Mart.), Na Apa Ilha Do Combu, Belém, Pará, Brasil		2011	Dissertation		Capes
Freire, Marcello.	Chuva De Sementes, Banco De Sementes Do Solo E Deposição De Serapilheira Como Bioindicadores Ambientais No Bioma Mata Atlântica, Teresópolis, Rj.		Matos, Wolney Heleno De.			Capes
Freitas, D. G. De; Carvalhaes, M. A.; Bezerra, V. S.	Boas Práticas Na Cadeia De Produção De Açaí.		2021			Embrapa
Freitas, Dayanne Da Silva.	Análise Citotóxica E Caracterização Química De Frações Do Extrato Hidroalcoólico Da Semente De Euterpe Oleracea Mart.'	The seed of Euterpe oleracea Mart. (açaí) has demonstrated different biological activities, such as: antioxidant, anti-inflammatory, antihypertensive, antinociceptive and antineoplastic. In this study, the objective was to analyze the antineoplastic activity of fractions of the hydroalcoholic extract of the seed of Euterpe oleracea Mart. in the MCF-7 cell line, as well as to identify the compound…	2016	Dissertation	The Work Is Not Authorized for Disclosure	Capes
Freitas, Dayanne Da Silva.	Euterpe Oleracea Mart.: Prospecção Fitoquímica, Potencial Leishmanicida E Cicatrizante De Lesões Cutâneas'	Leishmaniasis is a complex of diseases with epidemiological diversity and a varied clinical spectrum. The main clinical forms are visceral leishmaniasis (VL) and cutaneous leishmaniasis (TL). VL is the most severe and can be fatal if left untreated, but TL is more frequent and can cause damage to the individual's mental health. There are limitations regarding treatment, since the leishmanicidal a…	2021	Thesis	The Work Is Not Authorized for Disclosure	Capes
Freitas, Elinea De Oliveira	Embriogênese Somática E Análises Morfoanatômicas E Por Citometria De Fluxo Em Açaizeiro (Euterpe Oleracea Mart.	The present study aimed to develop and optimize the somatic embryogenesis protocol in açaí palm (Euterpe oleracea Mart.), using propagules formed by zygotic embryos (ZE) from seeds at different maturation stages, in addition to immature leaves and inflorescences from adult plants. Additionally, morphoanatomical and flow cytometric analyses were performed to better characterize and understand the …	2014	Dissertation	The Work Has Authorized Disclosure	Capes
Freitas, Elinea De Oliveira.	Embriogênese Somática E Análises Morfoanatômicas E Por Citometria De Fluxo Em Açaizeiro (Euterpe Oleracea Mart.)	The present study aimed to develop and optimize the somatic embryogenesis protocol in açaí palm (Euterpe oleracea Mart.), using propagules formed by zygotic embryos (ZE) from seeds at different maturation stages, in addition to immature leaves and inflorescences from adult plants. Additionally, morphoanatomical and flow cytometric analyses were performed to better characterize and understand the …	2014	Dissertation	The Work Has Authorized Disclosure	Capes
Freitas, Etal	Intensification Of Açaí Palm Management Largely Impoverishes Tree Assemblages In The Amazon Estuarine Forest	The exploitation of non-timber forest products has been encouraged in order to reconcile economic uses, biodiversity conservation and the provision of ecosystem services. In this paper we investigate how increments on the açaí palm density (Euterpe oleracea) via forest management change tree assemblages across 47 plots in the Amazon estuarine forest (Brazil). Assemblage attributes were confronted…	2021	Article		Scielo
Freitas, Etal	Floristic Impoverishment Of Amazonian Floodplain Forests Managed For Assai Production	Enrichment planting of açaí palms (Euterpe oleracea Mart.) has intensified in Amazonian floodplain forests following increases in both domestic and international demand for the açaí palm fruit, now marketed as a ‘superfood’. The consequences of this expansion for regional biodiversity are poorly understood and herein we aim to evaluate how variation in açaí management intensity in várzea forests …	2015	Article		Scielo
Freitas, Madson Antonio Benjamin.	O Extrativismo De Açaí (Euterpe Oleracea Mart.) E A Natureza Das Assembleias De Árvores Em Várzea Amazônica'	The exploitation of non-timber forest products has been presented as a key instrument for the sustainable exploitation of tropical forests. This thesis investigated the effects of açaí (Euterpe oleracea Mart.) management, a non-timber forest product (NTFP), on the structure of tree assemblages in lowland forests in the Amazon estuary. The general hypothesis is that intensification of management r…	2019	Thesis	The Work Is Not Authorized for Disclosure	Capes
Freitas, Rodrigo De Barros.	Avaliação De Derivados De Euterpe Edulis Martius: Estudo Químico, Efeito Toxicológico E Ação Sobre Esteatose Hepática Em Modelo Murino'	The present study was carried out with the aim of characterizing the chemical properties of three extracts obtained from the fruits of Euterpe edulis and evaluating their ability to attenuate liver damage induced by the consumption of cafeteria diet (CD) in Wistar rats and their toxicity. The three extracts derived from the fruit of E. edulis, called lyophilized extract (LEE), lyophilized and def…	2014	Thesis		Capes
Fuentes, Victoria Monge.	Terapia Fotodinâmica Mediada Por Nanoemulsão À Base De Óleo De Açaí (Euterpe Oleracea Martius) Para O Tratamento De Melanoma In Vitro E In Vivo	Melanoma is a type of skin cancer that originates in melanocytes. Although melanoma accounts for only 4% of all types of skin cancer, it is the most aggressive, since it has a high metastatic potential, causing the death of 80% of patients with this disease. Given the need to develop more effective therapies, studies propose Photodynamic Therapy (PDT) as a promising therapeutic modality that uses…	2014	Thesis	The Work Has Authorized Disclosure	Capes
Fukuji, Tatiana Shizue.	Propostas Metodologicas Para Componentes Em Matrizes Alimenticias, Alimentos Enriquecidos E Contaminantes Utilizando Eletroforese Capilar Acoplada A Espectrometria De Massas E Detecção Uv/Vis'		2011	Thesis		Capes
Furlanetto, Camila Brulezi.	Predação Pós-Dispersão Em Frutos E Sementes De Euterpe Edulis Martius (Arecaceae) Por Insetos Em Floresta Ombrófila Densa Montana, Sc	Seed predation within a forest is a fundamental interaction that can influence the survival, abundance and distribution of plants and animals. In addition, it can be a regulatory factor in the environment, favoring species with lower competitive capacity. Among the plants that are affected by predation, the palm family is one of the most frequent. In Brazil, there are 38 genera and approximately …	2016	Dissertation	The Work Is Not Authorized for Disclosure	Capes
Furtado, Maraysa Rodrigues.	Avaliação Do Efeito Da Sonicação Em Enzimas Na Polpa De Açai (Euterpe Edulis)	Non-thermal treatments are promising techniques for food processing. The use of ultrasound is a treatment capable of minimizing changes during food processing and storage. The application of ultrasonic waves to foods can inactivate enzymes and microorganisms, as well as aid in the extraction of components. Açaí is a fruit of appreciated nutritional value and high commercial demand, but it easily …	2016	Dissertation	The Work Is Not Authorized for Disclosure	Capes
Gaiotto, Etal	Genetic Structure, Mating System, And Long-Distance Gene Flow In Heart Of Palm (Euterpe Edulis Mart.)	We report a detailed analysis of the population genetic structure, mating system, and gene flow of heart of palm (Euterpe edulis Mart.–Arecaceae) in central Brazil. This palm is considered a keystone species because it supplies fruits for birds and rodents all year and is intensively harvested for culinary purposes. Two populations of this palm tree were examined, using 18 microsatellite loci. Th…	2003	Article		Scielo
Gaiotto, Etal	Microsatellite Markers For Heart Of Palm E Edulis E Oleracea	Euterpe edulisis the species of palm found in the Atlantic Forest and Cerrado gallery forest that yields the best heart of palm. A battery of 18 highly polymorphic microsatellite markers was developed from an enriched genomic library. Using fluorescence automated detection an average of 10.6 alleles per locus were found on a sample of 66 individuals sampled from a natural population. These loci a…	2001	Article		Scielo
Gaiotto, Fernanda Amato.	Influências Sobre Herança Quantitativa E Estrutura Genética Em Populações Naturais De Euterpe Edulis Mart. Utilizando Marcadores Microssatélites.		2001	Thesis		Capes
Galate, Et Al	Distância Fenotípica Entre Matrizes De Açaizeiro (Euterpe Oleracea Mart.) Procedentes Do Nordeste Do Pará	The açaí palm (Euterpe oleracea Mart.) is a palm tree native to the Amazon estuary. The dissemination of its nutraceutical properties, its entry into the national and international markets and the consequent increase in its planted area in the Amazon, make it necessary to study its rational cultivation, since the extraction and management of native açaí palm groves present limited production. The…	2014	Article		Scielo
Galate, Rosemiro Dos Santos.	Caracterização E Divergência Genética Em Germoplasma De Açaizeiro (Euterpe Oleracea Mart.) Do Nordeste Paraense.		2012	Thesis		Capes
Galotta A.L.Q.A., Boaventura M.A.D., Lima L.A.R.S.	Antioxidant And Cytotoxic Activities Of 'Açaí' (Euterpe Precatoria Mart.).	Decoction of roots of the Amazonian palm açaí (Euterpe precatoria Mart.) is widely used by Brazilian and Peruvian people as an anti-inflammatory, to heal kidney and liver diseases and against snake bites. In this study, the antioxidant activity of extracts and flavonoids (quercetin, catechin, epicatechin, rutin and astilbin) isolated from roots and leaf stalks of E. precatoria was investigated us…	2008			Scopos
Galotta Ana Lúcia Q. A.; Boaventura Maria Amélia D.; Lima Luciana A. R. S.	Antioxidant And Cytotoxic Activities Of 'Açaí' (Euterpe Precatoria Mart.).	Decoction of roots of the Amazonian palm açaí ( "Euterpe precatoria Mart.) is widely used by Brazilian and Peruvian people as an anti-inflammatory, to heal kidney and liver diseases and against snake bites. In this study, the antioxidant activity of extracts and flavonoids (quercetin, catechin, epicatechin, rutin and astilbin) isolated from roots and leaf stalks of E. precatoria was investigated …	2008			Scielo
Galotta Ana Lúcia Queiroz De Assis; Boaventura Maria Amélia Diamantino	Chemical Constituents From Roots And Leaf Stalk S Of Açaí (Euterpe Precatoria Mart., Arecaceae).	Phytochemical investigation of the h exane, ethy "l acetate and methanolic extracts of roots and leaf stalks of Euterpe precatoria Mart. (""açaí""), afforded stigmast-4-en-6beta-ol-3-one (3); p-hydroxy benzoic acid (4); 3beta-O-D-glucopyranosyl-sitosterol (5); beta-sitosterol palmitate (6); mixtures of beta-sitosterol and stigmasterol (1 and 2), alpha-, beta-amirin and lupeol (7, 8 and 9), friede…	2005			Scielo
Galotta, Alq; Boaventura, Mad	Chemical Constituents From Roots And Leaf Stalks Of Acai (Euterpe Precatoria Mart., Arecaceae).	Phytochemical investigation of the hexane, ethyl acetate and methanolic extracts of roots and leaf stalks of Euterpe precatoria Mart. (acai), afforded stigmast-4-en-6 beta-ol-3-one (3); p-hydroxy benzoic acid (4); 3 beta-O-D-glueopyranosyl-sitosterol (5); beta-sitosterol palmitate (6); mixtures of beta-sitosterol and stigmasterol (1 and 2), alpha-, beta-amirin and lupeol (7, 8 and 9), friedelin-3…	2005	Http://Dx.Doi.Org/10.1590/S0100-40422005000400011		Wos
Galotta, Alqa; Boaventura, Mad; Lima, Lars	Antioxidant And Cytotoxic Activities Of 'Acai' (Euterpe Precatoria Mart.)	Decoction of roots of the Amazonian palm acai (Euterpe precatoria Mart.) is widely used by Brazilian and Peruvian people as an anti-inflammatory, to heal kidney and liver diseases and against snake bites. In this study, the antioxidant activity of extracts and flavonoids (quercetin, catechin, epicatechin, rutin and astilbin) isolated from roots and leaf stalks of E. precatoria was investigated us…	2008	Http://Dx.Doi.Org/10.1590/S0100-40422008000600028		Wos
Galotta, Ana Lucia Queiroz De Assis.	Studo Químico E Farmacológico Da Espécie Euterpe Precatoria (Martius) Arecaceae'		2005	Thesis		Capes
Gama, Adriano Da Silva	Variabilidade Espacial De Produtividade De Euterpe Oleracea Irrigado'		2012	Dissertation		Capes
Gama, João Ricardo Vasconcellos.	Estudo Da Regeneração Natural Em Floresta De Várzea Como Base Para O Manejo Florestal'		2000	Dissertation		Capes
Gama, Mary Anne Monteiro Da.	Estudo Comparativo Da Biologia Reprodutiva De Euterpe Oleracea Martius E Euterpe Precatoria Martius (Arecaceae), Na Região De Manaus-Am.		2004	Dissertation		Capes
Gantuss, Carlos Alberto Ribeiro.	Caracterização Física E Química De Locais De Ocorrência Do Açaizeiro (Euterpe Oleracea Mart), No Estado Do Amapá E Sua Relação Com O Rendimento E Qualidade Do Fruto		2006	Dissertation		Capes
Garbin, Vívien Patrícia.	Análise Da Atividade Antimicrobiana Dos Extratos Dos Frutos, Óleos Das Sementes E Fungos Isolados Da Palmeira Juçara (Euterpe Edulis Martius 1824)		2011	Dissertation		Capes
Garcés-Ruiz M., Senés-Guerrero C., Declerck S., Cranenbrouck S.	Arbuscular Mycorrhizal Fungal Community Composition In Carludovica Palmata, Costus Scaber And Euterpe Precatoria From Weathered Oil Ponds In The Ecuadorian Amazon.	Arbuscular mycorrhizal fungi (AMF) are ubiquitous to most natural and anthropized ecosystems, and are often found in polluted environments. However, their occurrence and community composition in highly weathered petroleum-polluted soils has been infrequently reported. In the present study, two ponds of weathered crude oil and their surrounding soil from the Charapa field in the Amazon region of E…	2017			Scopos
Garces-Ruiz, M; Senes-Guerrero, C; Declerck, S; Cranenbrouck, S	Arbuscular Mycorrhizal Fungal Community Composition In Carludovica Palmata, Costus Scaber And Euterpe Precatoria From Weathered Oil Ponds In The Ecuadorian Amazon	Arbuscular mycorrhizal fungi (AMF) are ubiquitous to most natural and anthropized ecosystems, and are often found in polluted environments. However, their occurrence and community composition in highly weathered petroleum-polluted soils has been infrequently reported. In the present study, two ponds of weathered crude oil and their surrounding soil from the Charapa field in the Amazon region of E…	2017	Http://Dx.Doi.Org/10.3389/Fmicb.2017.02134		Wos
Garcia, Jessica Amanda Andrade.	Perfis Fitoquímicos E Atividades Biológicas Das Cascas Do Fruto De Juçara (Euterpes Edulis Martius) E Folhas De Ora-Pro-Nobis (Pereskia Aculeata Miller)'	INTRODUCTION: Euterpe edulis Martius, popularly known as “Juçara”, is a palm tree native to the Atlantic Forest and widely distributed in the southern and southeastern regions of Brazil. The Juçara palm tree produces fruits, globose berries that weigh about 1g, and are purple in color. The pulp of the fruit has a composition very similar in terms of texture, color, flavor and nutritional composit…	2019	Dissertation	The Work Is Not Authorized for Disclosure	Capes
Garcia, Larissa De Oliveira	Efeito In Vitro Do Açaí Sobre A Cor, Dureza E Rugosidade De Uma Resina Composta Nanoparticulada'		2021	Dissertation	The Work Has Authorized Disclosure	Capes
Garcia, Valeria Augusta.	Desenvolvimento E Maturação De Frutos E Sementes De Espécies De Arecaceae (Bactrisgasipaeskunth.,Euterpe Edulis Mart. E Syagrus Romanzoffiana (Cham.) Glassman)'	The phenological evaluations of the three palm species in the Ribeira Valley (SP) showed two flowering events were recorded, since the reproductive process occurred as a singular annual event. There were variations in the reproductive intensity of the studied palm species, between species and from one year to another. The species Bactrisgasipaes presented an average of 147 days between the openin…	2015	Thesis	The Work Is Not Authorized for Disclosure	Capes
Garcias, Josinete Torres	Potencial Antimicrobiano De Estirpes Bacterianas Isoladas Da Rizosfera Do Açaizeiro (Euterpe Oleracea Mart.) Frente Ao Fungo Fitopatógeno Pestalotiopsis Sp.'	The açaí palm (Euterpe oleracea Mart.) is a palm tree native to the Amazon rainforest and of great economic interest to Brazil, with the state of Pará being the largest national producer of the palm fruit, the açaí. The growing demand for açaí derivatives encourages the expansion of planting. However, the productivity of this crop is affected by phytopathogenic fungi, such as the fungus Pestaloti…	2022	Dissertation	The Work Is Not Authorized for Disclosure	Capes
Gaspar, Roseclea Bezerra	Uso De Carvão Ativado Produzido A Partir De Semente De Açaí (Euterpe Oleracea), Para Tratamento De Água Da Comunidade De Membeca No Município De Santarém-Pa"	The largest tropical forest cover in the world is concentrated in the Brazilian Amazon region, which is home to one of the richest diversities in the world. This condition allows the development of economic activities based on the sustainable use of forest resources. The conservation and sustainable use of forests represent the best way to protect this environmental heritage. This research aims t…	2019	Dissertation	The Work Has Authorized Disclosure	Capes
Gasparotto, L.; Santos, A. F. Dos; Pereira, J. C. R.	Doenças De Palmeiras.		2014			Embrapa
Gell, Janaina Almeida.	Desenvolvimento Inicial De Três Espécies Amazônicas De Orchidaceae Em Diferentes Condições De Cultivo: Aspectos Morfo-Anatômicos.		2002	Dissertation		Capes
Genovez, Poliana Roversi.	Palmeiras Ocorrentes Em Fragmentos Remanescentes De Vegetação Nativa De Bauru E Municípios Vizinhos-São Paulo.'		2007	Dissertation		Capes
Gester, Nayara Matos Lima.	Remoção De Níquel Ii De Soluções Aquosas Utilizando O Talo Do Cacho Do Açaí (Euterpe Oleracea) Como Biossorvente'	This study used the stem of the açaí (Euterpe oleracea) bunch – TCA – in natura as a biosorbent for phytoremediation of the heavy metal Ni2+ from synthetic solutions. The characterization of the material was performed using Fourier Transform (FTIR), Scanning Electron Microscopy (SEM) and Energy Dispersive Spectroscopy (EDS) techniques. The infrared analysis revealed the presence of hydroxylic and…	2021	Dissertation	The Work Has Authorized Disclosure	Capes
Godoi, Samantha Nunes De	Desenvolvimento E Avaliação Do Perfil De Segurança E Atividade Antitumoral Em Células Derivadas De Leucemia Mieloide Crônica De Nanoemulsões Contendo Extrato Hidroalcoólico De Açaí.	Cancer is one of the most prevalent pathologies worldwide. Among the subdivisions of cancer are hematologic cancers, which include chronic myeloid leukemia (CML), characterized by a chromosomal translocation that generates different pathological conditions in the patient. CML has a well-established treatment; however, there are some issues such as intolerance/resistance and side effects to treatm…	2022	Thesis	The Work Is Not Authorized for Disclosure	Capes
Godoy, João Ruffin Leme De.	. Estrutura E Composição Específica Da Mata Atlântica Secundária De Encosta Sobre Calcário E Filito, No Parque Estadual Turístico Do Alto Ribeira, Iporanga, Sp'		2001	Dissertation		Capes
Goeten, Daniela	Germinação E Criopreservação De Embriões De Arecaceae: Butia Eriospatha Mart. Ex Drude Becc, Butia Catarinensis Noblick & Lorenzi E Euterpe Edulis Mart.		2022	Thesis		Capes
Goeten, Daniela.	Germinação E Criopreservação De Embriões De Arecaceae: Butia Eriospatha Mart. Ex Drude Becc, Butia Catarinensis Noblick & Lorenzi E Euterpe Edulis Mart		2022	Thesis	The Work Is Not Authorized for Disclosure	Capes
Gois, Diego Marinho De.	Jardim Do Serido: A Construcao Dos Espacos Publicos Na Veneza Seridoense Nas Primeiras Decadas Do Seculo Xx.		2012	Dissertation		Capes
Gois, Giovana Jamar De Queiroz.	Suplementação De Juçara (Euterpe Edulis Mart.) Na Remodelação Da Microbiota Intestinal, Dos Parâmetros Metabólicos E Do Estado Inflamatório Na Obesidade'	Introduction: Evidence that the composition of the intestinal microbiota may differ between healthy and obese individuals has sparked interest in understanding its role as an intermediary factor between dietary habits and the pathophysiology of obesity and its comorbidities. Fruits rich in polyphenols and unsaturated fatty acids are capable of acting positively on both obesity and low-grade chron…	2019	Thesis	The Work Is Not Authorized for Disclosure	Capes
Gomes A.R.Q., Albuquerque K.C.O., Brígido H.P.C., Correa-Barbosa J., Dolabela M.F., Percário S.	Development Of Antimalarial And Antileishmanial Drugs From Amazonian Biodiversity",2021,"Frontiers In Clinical Drug Research - Anti Infectives.	The search for therapeutic alternatives for the treatment of malaria and leishmaniasis is particularly important, given the increase in parasitic resistance to available drugs, as well as the high toxicity of those drugs. In this context, the Amazon region can make an important contribution through its high biodiversity of plants, many of which are informally used by local populations for the tre…	2021			Scopos
Gomes, Andreza De Lourdes Souza.	Interação Mutualística Entre Aves Frugívoras De Sub-Bosque E Plantas No Parque Ecológico De Gunma, Santa Bárbara Do Pará'		2008	Dissertation		Capes
Gomes, Danillo Macedo.	O Efeito Vasorrelaxante Induzido Por Extratos De Euterpe Edulis Mart. Envolve Múltiplas Vias De Transdução Endoteliais'	We evaluated the vasorelaxant effect induced by eleven extracts obtained from the plant Euterpe edulis Mart. (popularly known as Juçara) and their mechanisms of action in isolated aorta of Wistar rats. One of the extracts, called EAP 1.180, was selected for the study because it was the most potent and effective regarding its vasorelaxant effect, and the most optimized regarding the content of tot…	2016	Dissertation	The Work Has Authorized Disclosure	Capes
Gomes, Hector Barros	Aspectos Ecofisiológicos Da Regeneração Do Palmito-Juçara Euterpe Edulis Martius (Arecaceae) Na Mata Atlântica, São Paulo, Brasil	Plant regeneration involves a series of processes that shape the structure and distribution of vegetation. The cycle ranges from diaspore production and rainfall to seedling recruitment and performance, mediated by environmental conditions at the site of establishment of the species. The study of these processes can serve as an ecological descriptor of the limitation in diaspore availability or o…	2016	Dissertation	The Work Is Not Authorized for Disclosure	Capes
Gomes, Jefferson Peixoto; Condé, Tiago Monteiro; Santos, Raylanne De Lima; Dionisio, Luiz Fernandes Silva; Duarte, Otoniel Ribeiro; Miranda, Dirceu Lucio Carneiro De; Silva, Fernando Da.	Efeitos De Gradientes Ambientais Na Fitossociologia De Assembleias De Palmeiras No Sudeste De Roraima, Brasil		2016			Scielo
Gomes, Josilda Junqueira Ayres.	Ecofisiologia Da Germinação De Sementes De Espécies Frutíferas Espontâneas Em Municípios Da Baixada Ocidental Maranhense'		2004	Dissertation		Capes
Gomes, Luana Aparecida Silva.	Avaliação Comportamental E Eletrofisiológica Do Sistema Visual Em Camundongos Com Anemia A Partir De Um Modelo De Colite Aguda'	Inflammatory bowel diseases (IBD) are the main causes of anemia and iron deficiency and tend to affect metabolically active tissues distant from the areas of inflammation, such as the retina. In this context, it is interesting to investigate the responsive behavior of the visual system through psychophysical and electrophysiological tests in animals with IBD. The present study aimed to evaluate t…	2017	Dissertation	The Work Has Authorized Disclosure	Capes
Gomes, Priscila Brochado.	Germinação De Duas Espécies De Palmeiras (Geonoma Brevispatha E Euterpe Edulis) De Uma Floresta Paludícola No Sudeste Do Brasil.		2003	Dissertation		Capes
Gomes, Simone Fatima	Efeito Do Consumo Da Polpa De Açaí (Euterpe Oleracea Mart.) Sobre Concentrações De Ifn-Γ, Marcadores Antropométricos, Bioquímicos E Mediadores Inflamatórios Em Mulheres Jovens Aparentemente Saudáveis'	Interferon-gamma (IFN-γ), an important pro-inflammatory cytokine of T cells, is considered a master regulator in the development of cardiovascular diseases and type 2 diabetes by promoting the development of subclinical inflammation, aiding in the recruitment of monocytes and the expression of pro-inflammatory genes. Thus, it is capable of influencing several metabolic processes, ranging from bio…	2016	Dissertation	The Work Is Not Authorized for Disclosure	Capes
Goméz, Sandra Patrícia Montenegro.	Diversidade De Bactérias Diazotróficas E Fixação Biológica Do Nitrogênio Na Mata Atlântica'		2012	Thesis		Capes
Gonçalves, Natalia Juliana Nardelli.	Diversidade De Cianobactérias Na Filosfera Da Mata Atlântica Do Estado De São Paulo'		2011	Dissertation		Capes
Gontijo, Douglas Da Costa.	Abordagem Etológica Na Busca De Drogas Vegetais Com Potencial Ação Antioxidante, Antibacteriana, Antimutagênica E Antigenotóxica		2012	Dissertation		Capes
Goodman R.C., Phillips O.L., Del Castillo Torres D., Freitas L., Cortese S.T., Monteagudo A., Baker T.R.	Amazon Palm Biomass And Allometry.	Palms (family Arecaceae) are abundant in Amazonian forests, but the allometry of these monocotyledonous plants remains poorly quantified. Woody palm biomass is most commonly estimated with dicotyledonous tree models, which leaves substantial uncertainty as to their true biomass and productivity. We developed the first extensive dataset of directly-measured arborescent palm biomass: 136 individual…	2013			Scopos
Goodman, Rc; Phillips, Ol; Torres, Dd; Freitas, L; Cortese, St; Monteagudo, A; Baker, Tr	Amazon Palm Biomass And Allometry	Palms (family Arecaceae) are abundant in Amazonian forests, but the allometry of these monocotyledonous plants remains poorly quantified. Woody palm biomass is most commonly estimated with dicotyle-donous tree models, which leaves substantial uncertainty as to their true biomass and productivity. We developed the first extensive dataset of directly-measured arborescent palm biomass: 136 individua…	2013	Http://Dx.Doi.Org/10.1016/J.Foreco.2013.09.045		Wos
Gouvea, Ana Cristina Miranda Senna.	Quantificação Das Antocianinas Majoritárias Do Açaí Por Cromatografia Líquida De Alta Eficiência'		2010	Dissertation		Capes
Gouvêa, Dramerson Dorivan Silva.	Caracterização Anatômica E Ultraestrutural De Sementes De Euterpe Oleracea Mart'		2007	Dissertation		Capes
Gramigna, Thiago Henrique De Almeida	Efeitos Da Variação Altitudinal Em Florestas Tropicais: Uma Meta-Análise Estrutural Global E Estudo Do Euterpe Edulis Martius (Arecaceae) Na Floresta Atlântica'	Forests are responsible for maintaining most of the terrestrial biodiversity and occupy 30% of the emerged areas of planet Earth. They occur from lowlands to high elevations in mountainous areas. Abiotic and biotic conditions vary greatly along the altitudinal gradient, whether directly related to altitude or not, but the interaction of these conditions can greatly affect forest communities, favo…	2018	Thesis	The Work Is Not Authorized for Disclosure	Capes
Grandi, Rosely Ana Piccolo.	Hypomycetes Associados A Folhas Em DecomposiAo De Alchornea Triplinervia (Spreng) M. Arg. E Euterpe Edulis Mart'		1993	Thesis		Capes
Grandi, Rosely Ana Piccolo.	Hypomycetes Associados A Folhas Em DecomposiAo De Alchornea Triplinervia (Spreng) M. Arg. E Euterpe Edulis Mart'		1993	Thesis		Capes
Gualberto G.F., Catarino A.D.E.M., Sousa T.F., Cruz J.C., Hanada R.E., Caniato F.F., Silva G.F.	Pseudopestalotiopsis Gilvanii Sp. Nov. And Neopestalotiopsis Formicarum Leaves Spot Pathogens From Guarana Plant: A New Threat To Global Tropical Hosts.	Pestalotioid species (Pestalotiopsis, Pseudopestalotiopsis and Neopestalotiopsis) cause extremely damaging diseases in a wide range of hosts across the word. Recently, pestalotioid strains isolated from damaged guarana leaf tissue were subject to morphological and molecular characterization. Six monosporic isolates were obtained and analysed based on the following conidial characters: length, wid…	2021			Scopos
Gualberto, Gf; Catarino, Ad; Sousa, Tf; Cruz, Jc; Hanada, Re; Caniato, Ff; Silva, Gf	Pseudopestalotiopsis Gilvanii Sp. Nov. And Neopestalotiopsis Formicarum Leaves Spot Pathogens From Guarana Plant: A New Threat To Global Tropical Hosts	Pestalotioid species (Pestalotiopsis, Pseudopestalotiopsis and Neopestalotiopsis) cause extremely damaging diseases in a wide range of hosts across the word. Recently, pestalotioid strains isolated from damaged guarana leaf tissue were subject to morphological and molecular characterization. Six monosporic isolates were obtained and analysed based on the following conidial characters: length, wid…	2021	Http://Dx.Doi.Org/10.11646/Phytotaxa.489.2.2		Wos
Guedes, Rosamaria Loureiro.	Análise Microbiológica E De Propriedades Organolépticas De Açai (Euterpe Oleracea) Irradiado Com Radiação Gama.		2005	Dissertation		Capes
Guedes-Bruni, Rejan Rodrigues.	Composição, Estrutura E Similaridade Florística De Dossel Em Seis Unidades Fisionômicas De Mata Atlântica No Rio De Janeiro.'		1998	Thesis		Capes
Guergoletto, Karla Bigetti	Fruto Da Palmeira Juçara (Euterpe Edulis) Como Matéria-Prima Para Novos Produtos Probióticos, Fermentação No Cólon E Atividade Antioxidante'	Considering consumer concerns about health and the potential of juçara palm fruit in human nutrition as a way of preserving the species and a source of bioactive compounds, this study aimed to evaluate juçara fruit extract as a potential substrate for probiotic microorganisms, in liquid or dehydrated form, and to evaluate its effect on human intestinal microbiota. The effect of lyophilized juçara…	2015	Thesis	The Work Has Authorized Disclosure	Capes
Guerra, Joyce Ferreira Da Costa	Efeito Protetor Do Açaí (Euterpe Oleracea Mart.) Sobre A Esteatose Hepática, Resistência A Insulina E Estresse Oxidativo Induzidos Por Dieta Hiperlipídica Em Camundongos'	The increasing incidence of obesity and associated comorbidities is related to a parallel increase in Nonalcoholic Fatty Liver Disease (NAFLD), one of the most frequent causes of chronic liver disease today. NAFLD represents a spectrum of conditions characterized by the accumulation of triacylglycerols in hepatocytes, which include steatosis, steatohepatitis, which can progress to cirrhosis and h…	2015	Dissertation	The Work Is Not Authorized for Disclosure	Capes
Guerra, Joyce Ferreira Da Costa.	Polpa De Açaí Modula A Produ~Ção De Espécies Reativas De Oxigênio Por Neutrófilos E A Expressão Gênica De Enzimas Antioxidantes Em Tecido Hepático De Ratos'		2011	Dissertation		Capes
Guerra, Miguel Pedro.	Embriogenese Somatica Em Euterpe Edulis Mart. (Palmae).		1990	Thesis		Capes
Guilherme, Frederico Augusto Guimaraes.	Estrutura E Distribuição De Espécies Arbóreas Em Mata Atlântica, Parque Estadual Intervales, Sp'		2003	Thesis		Capes
Guilherme, J. P. M.; Brito, J. F. De F. De; Andrade Neto, R. De C.; Lunz, A. M. P.; Araújo, C. S. De; Santos, R. S. Dos.	Bioestimulante Na Germinação De Sementes De Açaizeiro (Euterpe Precatoria Mart.).		2018			Embrapa
Guilherme, J. P. M.; Brito, J. F. F. De; Andrade Neto, R. De C.; Lunz, A. M. P.; Araújo, C. S. De; Santos, R. S. Dos.	Influência De Substratos Na Germinação De Sementes De Açaizeiro (Euterpe Precatoria Mart.).		2018			Embrapa
Guimarães, José Raimundo Rocha.	A Comunidade De Curculionidae (Coleoptera) De Inflorescências Da Palmeira Euterpe Longebracteata Barb. Rodr. Em Uma Área De Transição Amazônia-Cerrado, Mato Grosso, Brasil		2009	Dissertation		Capes
Gutiérrez-Bravo R.H., Lares-Amáiz M., Mata C., Hernández P., Hernández-Gomez M.S., Fernández-Trujillo J.P.	Evaluation Of The Functional Potential Of A Microencapsulation Of Asai (Euterpe Precatoria) And Copoazu (Theobroma Grandiflorum) In Healthy Volunteers.	The global increase of morbidity from chronic non-communicable diseases attributable to diet has made consumers pay more attention to what they eat, with the intent to consume more fruits and vegetables with high phytochemical compound contents of high functional value. Asaí and copoazú are two Amazonian fruits that are considered “superfruits”, with a high content of phytochemicals with an antio…	2020			Scopos
Gutierrez-Bravo, Rh; Lares-Amaiz, M; Mata, C; Hernandez, P; Hernandez, Ms; Fernandez-Trujillo, Jp	Evaluation Of The Functional Potential Of A Microencapsulation Of Asai (Euterpe Precatoria) And Copoazu (Theobroma Grandiflorum) In Healthy Volunteers	The global increase of morbidity from chronic non-communicable diseases attributable to diet has made consumers pay more attention to what they eat, with the intent to consume more fruits and vegetables with high phytochemical compound contents of high functional value. Asai and copoazu are two Amazonian fruits that are considered superfruits, with a high content of phytochemicals with an antioxi…	2020	Http://Dx.Doi.Org/10.17660/Actahortic.2020.1274.15		Wos
Gutiérrez-Vasquez, C. A.; Peralta, R.	Palmas Comunes De Pando.		2001			Embrapa
Guzzatti, Morgana Francisco Machado.	Avaliação Da Síntese Verde De Nanopartículas De Ouro E Prata Com Curcumina (Curcuma Longa L.) Ou Açaí (Euterpe Oleracea) No Reparo Tecidual De Ferida Palatina Em Ratos Wistar'	Superficial damage to the skin and mucosa occurs frequently for a variety of reasons. There is a need for a better understanding of the pathophysiological processes of oral mucosal lesions. Several nanomaterials have been used in dentistry, such as gold and silver nanoparticles, known for their anti-inflammatory, antioxidant, antimicrobial effects, etc. The green synthesis of metal nanoparticles …	2022	Thesis	The Work Has Authorized Disclosure	Capes
Guzzatti, Morgana Francisco Machado.	Avaliação Da Síntese Verde De Nanopartículas De Ouro E Prata Com Curcumina (Curcuma Longa L.) Ou Açaí (Euterpe Oleracea) No Reparo Tecidual De Ferida Palatina Em Ratos Wistar'	Superficial damage to the skin and mucosa occurs frequently for a variety of reasons. There is a need for a better understanding of the pathophysiological processes of oral mucosal lesions. Several nanomaterials have been used in dentistry, such as gold and silver nanoparticles, known for their anti-inflammatory, antioxidant, antimicrobial effects, etc. The green synthesis of metal nanoparticles …	2022	Thesis	The Work Has Authorized Disclosure	Capes
Hajdu Z., Hohmann J.	An Ethnopharmacological Survey Of The Traditional Medicine Utilized In The Community Of Porvenir, Bajo Paraguá Indian Reservation, Bolivia.	Ethnopharmacological relevance: Porvenir is a semi-isolated Indian community in the Bajo Paraguá Indian Reservation in Bolivian Amazon, one of the two communities of people from the Guarasug'we indigenous nation now close to extinction. The aim of our study was the collection of data on the traditional medicine utilized in the community, and to identify new subjects for further investigation by c…	2011			Scopos
Haneda, Renata Natsumi.	Estudo Do Desempenho Do Processo De Microfiltração Tangencial Com Membranas Cerâmicas Aplicado À Retenção De Bactérias E Redução De Sólidos Suspensos De Uma Bebida À Base De Açaí'		2010	Thesis		Capes
Henderson, Andrew	A Phylogenetic Analysis Of The Euterpeinae (Palmae; Arecoideae; Areceae) Based On Morphology And Anatomy	The Euterpeinae contains six neotropical genera. There has been continual disagreement on generic and subgeneric boundaries in the subtribe. Euterpe and Prestoea, and Jessenia and Oenocarpus, have been repeatedly united and separated. A phylogenetic analysis based on 54 morphological and anatomical characters gave one tree of 127 steps. Euterpe is separate from Prestoea, but Jessenia and Oenocarp…	1999	Article		Scielo
Henderson, Andrew	The Genus Euterpe In Brazil	Euterpe, along with Prestoea, Oenocarpus (including Jessenia), Hyospathe, and Neonicholsonia make up the subtribe Euterpeinae. This entirely neotropical group contains about 32 species, 7 of which are Euterpe (Henderson & Galeano, 1996). These are widely distributed in Central and South America, in lowland to montane moist tropical forests. In Brazil 5 species are found: E. edulis, E. catinga, E.…	2000	Article		Scielo
Henderson, Andrew; Galeano, Gloria	Euterpe, Prestoea, And Neonicholsonia (Palmae)	Euterpe, Prestoea, and Neonycholsonia (Palmae: Euterpeinae). Neotropical Flora 72: 1-90. 1996.-A taxonomic revision of three genera of the Euterpeinae is given, on the basis of studies of morphology, leaf anatomy, and pollen morphology. Seven species and four varieties of Euterpe, ten species and eight varieties of Prestoea, and one species of Neonicholsonia are recognized. The following new comb…	1996	Article		Scielo
Henz, Karine Lemos Klein.	Influência Dos Pré-Tratamentos E Secagem Da Polpa Da Juçara (Euterpe Edulis Martius) Sobre Os Compostos Bioativos'	Juçara (Euterpe edulis Martius) is a palm tree from the Atlantic Forest biome, found on the North Coast of Rio Grande do Sul, which produces a dark purple fruit similar to the Amazonian açaí, rich in anthocyanins and phenolic compounds and with antioxidant activities naturally present in its pulp. The present study aims to determine the stability of the composition of bioactive compounds and anti…	2019	Dissertation	The Work Has Authorized Disclosure	Capes
Hernández M.S., Gutiérrez-Bravo R.H., Quiñones Y., Medina S., Fernández-Trujillo J.P.	Araza: A Proposal For An Innovative Snack.	Araza (Eugenia stipitata), is a member of Myrtaceae, found in the Amazon region. It is known for its high content of bioactive compounds that impart properties with health benefits, especially counteracting the effects of oxidative stress. This study aimed to develop fruit bars from araza and evaluate its bromatological, microbiological and functional qualities and its sensorial acceptance. Araza…				Scopos
Hernández M.S., Revelo D.A., Diaz R., Gutiérrez-Bravo R.H., Lares M., Fernández-Trujillo J.P.	Using Tangential Microfiltration To Produce A Beverage From Asaí (Euterpe Precatoria).	Asaí (Euterpe precatoria) is an Amazonian palm fruit that has been labeled a super fruit due to its nutritional composition and high content of antioxidant compounds. Its international demand has grown due to new processing methods. In the beverage industry, membrane separation is a modern technology that facilitates the production of clarified fruit juices with nutritional and organoleptic quali…				Scopos
Hernández M.S., Revelo D.A., Gutiérrez-Bravo R.H., Fernández-Trujillo J.P.	Functional Beverages Made From Amazonian Fruits.	Currently, fruits such as asaí (Euterpe precatoria Mart), rich in biofunctional anthocyanin compounds and high antioxidant capacity, and copoazu (Theobroma grandiflorum), with an endocarp that imparts acidic, sweet flavors and a creamy texture, are not well-known in international commerce. These fruits could be used in new value-added products or to increase the shelf life of the processed juice …				Scopos
Hernandez, Ms; Diaz, R; Gutierrez-Bravo, Rh; Fernandez-Trujillo, Jp	Use Of A Response Surface Method For The Enzymatic Treatment Of Copoazu Pulp (Theobroma Grandiflorum)	Copoazu (Theobroma grandiflorum) is an Amazonian fruit with great potential; however, due to the lack of improved processing technologies that impact the development of new products and stimulate international demand, this fruit does not garner much demand in the international markets. The pulp has large contents of cellulose and pectin, compounds that can interfere with or decrease the efficienc…	2018	Http://Dx.Doi.Org/10.17660/Actahortic.2018.1205.65		Wos
Hernandez, Ms; Gutierrez-Bravo, Rh; Quinones, Y; Medina, S; Fernandez-Trujillo, Jp	Araza: A Proposal For An Innovative Snack	Araza (Eugenia stipitata), is a member of Myrtaceae, found in the Amazon region. It is known for its high content of bioactive compounds that impart properties with health benefits, especially counteracting the effects of oxidative stress. This study aimed to develop fruit bars from araza and evaluate its bromatological, microbiological and functional qualities and its sensorial acceptance. Araza…	2018	Http://Dx.Doi.Org/10.17660/Actahortic.2018.1205.119		Wos
Hernandez, Ms; Revelo, Da; Diaz, R; Gutierrez-Bravo, Rh; Lares, M; Fernandez-Trujillo, Jp	Using Tangential Microfiltration To Produce A Beverage From Asai (Euterpe Precatoria)	Asai (Euterpe precatoria) is an Amazonian palm fruit that has been labeled a super fruit due to its nutritional composition and high content of antioxidant compounds. Its international demand has grown due to new processing methods. In the beverage industry, membrane separation is a modern technology that facilitates the production of clarified fruit juices with nutritional and organoleptic quali…	2018	Http://Dx.Doi.Org/10.17660/Actahortic.2018.1205.63		Wos
Hernandez, Ms; Revelo, Da; Gutierrez-Bravo, Rh; Fernandez-Trujillo, Jp	Functional Beverages Made From Amazonian Fruits	Currently, fruits such as asai (Euterpe precatoria Mart), rich in biofunctional anthocyanin compounds and high antioxidant capacity, and copoazu (Theobroma grandiflorum), with an endocarp that imparts acidic, sweet flavors and a creamy texture, are not well-known in international commerce. These fruits could be used in new value-added products or to increase the shelf life of the processed juice …	2018	Http://Dx.Doi.Org/10.17660/Actahortic.2018.1205.64		Wos
Hidalgo, Ari De Freitas	Plantas De Uso Popular Para O Tratamento Da Malária E Males Associados Da Áres De Influência Do Rio Solimões E Região De Manaus/Am.		2003	Thesis		Capes
Higashikawa, Emilio Manabu	Fitossociologia De Um Fragmento Florestal Com Monodominância De Euterpe Edulis Mart'		2009	Dissertation		Capes
Huber, Karina.	Avaliação De Produto Diet A Base De Açaí Juçara (Euterpe Edulis Martius) E Seus Efeitos Antiobesogênico, Anti-Inflamatório E Antioxidante Em Adolescentes Obesos	Obesity is characterized by excessive accumulation of body fat. Functional foods have been evaluated in the treatment of obesity and the resulting inflammation, with emphasis on açaí with its high anthocyanin content. The objective of this study was to verify the applicability of a diet sweet preparation based on juçara (Euterpe edulis Martius) as a functional food by evaluating its sensory aspec…	2016	Thesis	The Work Is Not Authorized for Disclosure	Capes
Huisa, Andy Joel Taipe	Síntese Verde De Nanoparticulas De Prata Usando O Extrato Aquoso De Açaí (Euterpe Oleracea Mart.): Avaliação Da Capacidade Antimicrobiana E Efeitos Ecotoxicológicos No Nematoide Caenorhabditis Elegans	Silver nanoparticles (AgNP) are currently one of the most widely used nanomaterials, mainly due to their antimicrobial capacity. However, the synthesis process is based on high-cost physical or chemical methods or that use chemical compounds that can have a negative impact on human health and/or the environment. The present work presents a simple synthesis process, based on the principles of "gre…	2020	Dissertation	The Work Has Authorized Disclosure	Capes
Hyacienth, Danilo Cabral De Sa.	Preparação De Nanoemulsões A Base Da Fração Lipofílica Obtida De Frutos De Açaí (Euterpe Oleraceae Mart.)'	Introduction: Euterpe oleracea is a species of Brazilian palm tree, its fruits are commonly known as açaí. The oil is extracted from its fruits and is chemically comparable to olive oil, with oleic acid being considered its main constituent. Despite the great potential of açaí, the production of nanoemulsions from its lipophilic fraction remains almost unexplored. Objective: Therefore, the object…	2017	Dissertation	The Work Has Authorized Disclosure	Capes
Igreja, Willen Silva.	Produção De Carotenoides Por Leveduras Rhodotorula Rubra, Utilizando Caroço De Açaí (Euterpe Oleracea Mart.) Como Substrato Para A Fermentação'	Carotenoids are fat-soluble bioactive compounds present in plants, animals and microorganisms, with wide biotechnological, pharmaceutical and food applications. Yeasts of the genus Rhodotorula are capable of biosynthesizing carotenoids inside their cells when subjected to adverse environmental conditions. This biotechnological process can be industrially viable if the production cost can be minim…	2020	Dissertation	The Work Is Not Authorized for Disclosure	Capes
Inacio, Maria Raquel Cavalcanti	Determinação Do Teor Total De Antocianinas Em Frutos Intactos De Açaí (Euterpe Oleracea Mart.) E Palmiteiro-Juçara (Euterpe Edulis Mart.) Usando Espectroscopia Na Região Do Infravermelho Próximo E Calibração Multivariada.'	In this study, near-infrared (NIR) reflectance spectroscopy and the potential of multivariate calibration as a rapid method to determine total anthocyanin content in intact açaí and juçara palm fruits were evaluated. Several multivariate calibration techniques, including partial least squares (PLS) regression, interval partial least squares (iPLS), genetic algorithm (GA), successive projection al…	2014	Thesis	The Work Is Not Authorized for Disclosure	Capes
Inacio, Maria Raquel Cavalcanti	Determinação Do Teor Total De Antocianinas Em Frutos Intactos De Açaí (Euterpe Oleracea Mart.) E Palmiteiro-Juçara (Euterpe Edulis Mart.) Usando Espectroscopia Na Região Do Infravermelho Próximo E Calibração Multivariada.	In this study, near-infrared (NIR) reflectance spectroscopy and the potential of multivariate calibration as a rapid method to determine total anthocyanin content in intact açaí and juçara palm fruits were evaluated. Several multivariate calibration techniques, including partial least squares (PLS) regression, interval partial least squares (iPLS), genetic algorithm (GA), successive projection al…	2014	Thesis	The Work Is Not Authorized for Disclosure	Capes
Inuma, Jomber Chota.	Práticas De Manejo Dos Cultivos Mistos De Quintal Pelos Produtores Da Reserva De Desenvolvimento Sustentável De Mamirauá		1999	Dissertation		Capes
Inuma, Jomber Chota.	Práticas De Manejo Dos Cultivos Mistos De Quintal Pelos Produtores Da Reserva De Desenvolvimento Sustentável De Mamirauá		1999			Capes
Inuma, Jomber Chota.	Comparações Da Diversidade E Estrutura Das Comunidades De Plantas Lenhosas Da Terra-Firme, Várzea E Igapó Do Amanã, Amazônia Central.		2006	Thesis		Capes
Isaza C., Bernal R., Galeano G., Martorell C.	Demography Of Euterpe Precatoria And Mauritia Flexuosa In The Amazon: Application Of Integral Projection Models For Their Harvest.	Non-Timber Forest Products like palm fruits are fundamental in the livelihood of Amerindian groups. For the last 10 years the fruits of wild palm species, like Euterpe precatoria and Mauritia flexuosa, have been entering into global markets. These species are mostly harvested felling the adults, a practice that may have a disproportionate impact in the conservation of the populations. We studied …	2017			Scopos
Isaza, C; Bernal, R; Galeano, G; Martorell, C	Demography Of Euterpe Precatoria And Mauritia Flexuosa In The Amazon: Application Of Integral Projection Models For Their Harvest	Non-Timber Forest Products like palm fruits are fundamental in the livelihood of Amerindian groups. For the last 10years the fruits of wild palm species, like Euterpe precatoria and Mauritia flexuosa, have been entering into global markets. These species are mostly harvested felling the adults, a practice that may have a disproportionate impact in the conservation of the populations. We studied t…	2017	Http://Dx.Doi.Org/10.1111/Btp.12424		Wos
Isaza, Etal	Demography Euterpe Precatoria Mauritia Flexuosa In Amazonia	Non-Timber Forest Products like palm fruits are fundamental in the livelihood of Amerindian groups. For the last 10 years the fruits of wild palm species, like Euterpe precatoria and Mauritia flexuosa, have been entering into global markets. These species are mostly harvested felling the adults, a practice that may have a disproportionate impact in the conservation of the populations. We studied …	2017	Article		Scielo
Ivanauskas, Natalia Macedo	Caracterização Florística E Fisionômica Da Floresta Atlântica Sobre A Formação Pariquera-Açu, Na Zona Da Morraria Costeira Do Estado De São Paulo.'		1997	Dissertation		Capes
Iwanaga S., Ferrari S.F.	Party Size And Diet Of Syntopic Atelids (Ateles Chamek And Lagothrix Cana)In Southwestern Brazilian Amazonia.	Syntopic Alouatta seniculus, Ateles chamek and Lagothrix cana (Atelidae) were studied in southwestern Amazonia. Primate populations were first surveyed, and then the party size, diet and vertical spacing were monitored over a 5-month period. Atelids accounted for more than half the survey sightings and Lagothrix was the most abundant. Party sizes recorded for both Alouatta and Lagothrix during mo…	2001			Scopos
Iwanaga, S; Ferrari, Sf	Party Size And Diet Of Syntopic Atelids (Ateles Chamek And Lagothrix Cana) In Southwestern Brazilian Amazonia	Syntopic Alouatta seniculus, Ateles chamek and Lagothrix cana (Atelidae) were studied in southwestern Amazonia. Primate populations were first surveyed, and then the party size, diet and vertical spacing were monitored over a 5-month period. Atelids accounted for more than half the survey sightings and Lagothrix was the most abundant. Party sizes recorded for both Alouatta and Lagothrix during mo…	2001	Http://Dx.Doi.Org/10.1159/000049941		Wos
Jaimes-Roncancio M.S., Betancur J., Cámara-Leret R.	Useful Palms In Three Indigenous Communities Of La Pedrera, Colombian Amazonia [Palmas Útiles En Tres Comunidades Indígenas De La Pedrera, Amazonia Colombiana].	We studied the knowledge and use of palms in three indigenous communities (Angostura, Curare and Yukuna) near the corregimiento of La Pedrera, Colombian Amazonia. Between June and July of 2010 ethnobotanical data was recorded through structured interviews with 53 informants. The data was analyzed using three indices: relative importance of use category (IR (c)), relative cultural importance (IC (…	2018			Scopos
Jaimes-Roncancio Mateo S.; Betancur Julio; Cámara-Leret Rodrigo	Useful Palms In Three Indigenous Com Munities Of La Pedrera, Colombian Amazonia.	We studied the knowledge an d use of pa "lms in three indigenous communities (Angostura, Curare and Yukuna) near the corregimiento of La Pedrera, Colombian Amazonia. Between June and July of 2010 ethnobotanical data was recorded through structured interviews with 53 informants. The data was analyzed using three indices: relative importance of use category (IR (c)), relative cultural importance (I…	2018			Scielo
Jaimes-Roncancio, Ms; Betancur, J; Camara-Leret, R	Useful Palms In Three Indigenous Communities Of La Pedrera, Colombian Amazonia	We studied the knowledge and use of palms in three indigenous communities (Angostura, Curare and Yukuna) near the corregimiento of La Pedrera, Colombian Amazonia. Between June and July of 2010 ethnobotanical data was recorded through structured interviews with 53 informants. The data was analyzed using three indices: relative importance of use category (IR (c)), relative cultural importance (IC (…	2018	Http://Dx.Doi.Org/10.15446/Caldasia.V40N1.68851		Wos
Jaramillo J.E.C.C., Bautista M.P.C., Solano O.A.A., Achenie L.E.K., Barrios A.F.G.	Impact Of The Mode Of Extraction On The Lipidomic Profile Of Oils Obtained From Selected Amazonian Fruits.	Oils and fats are important raw materials in food products, animal feed, cosmetics, and pharmaceuticals among others. The market today is dominated by oils derive, d from African palm, soybean, oilseed and animal fats. Colombia’s Amazon region has endemic palms such as Euterpe precatoria (açai), Oenocarpus bataua (patawa), and Mauritia flexuosa (buriti) which grow in abundance and produce a large…	2019			Scopos
Jaramillo, Jecc; Bautista, Mpc; Solano, Oaa; Achenie, Lek; Barrios, Afg	Impact Of The Mode Of Extraction On The Lipidomic Profile Of Oils Obtained From Selected Amazonian Fruits	Oils and fats are important raw materials in food products, animal feed, cosmetics, and pharmaceuticals among others. The market today is dominated by oils derive, d from African palm, soybean, oilseed and animal fats. Colombia's Amazon region has endemic palms such as Euterpe precatoria (acai), Oenocarpus bataua (patawa), and Mauritia flexuosa (buriti) which grow in abundance and produce a large…	2019	Http://Dx.Doi.Org/10.3390/Biom9080329		Wos
Jardim, Mário Augusto Gonçalves.	Morfologia E Ecologia Do Açaizeiro (Euterpe Oleracea Mart.) E Das Etnovariedades (Espada E Branco) Em Ambiente De Várzea Do Estuário Amazônico.		2000	Thesis		Capes
Jarenkow, Joao Andre.	Estudo Fitossociologico Comparativo Entre Duas Areas Com Mata De Encosta Do Rio Grande Do Sul'		1994	Thesis		Capes
Jensen J.F., Kvist L.P., Christensen S.B.	An Antiplasmodial Lignan From Euterpe Precatoria.	As a part of a study on new antiplasmodial natural products, a new 8-5? linked lignan dehydrodiconiferyl dibenzoate (2) and p-hydroxybenzoic acid (1) were isolated from the roots of the palm Euterpe precatoria. In contrast to compound 1, compound 2 showed a moderate antiplasmodial activity.	2002			Scopos
Jensen, Jf; Kvist, Lp; Christensen, Sb	An Antiplasmodial Lignan From Euterpe Precatoria	As a part of a study on new antiplasmodial natural products, a new 8-5'linked lignan dehydrodiconiferyl dibenzoate (2) and p-hydroxybenzoic acid (1) were isolated from the roots of the palm Euterpe precatoria. In contrast to compound 1, compound 2 showed a moderate antiplasmodial activity.	2002	Http://Dx.Doi.Org/10.1021/Np020264U		Wos
Jeronimo, Vanessa Teixeira.	ÂDesenvolvimento E Avaliaã§Ã£O De Emulsãµes Contendo Cristais Lã­Â­Quidos Utilizando Ã³Leo De Aã§Aã­Â­ (Euterpe Oleracea) E Resveratrol Para Uso Tã³Pico Como Radioprotetor.'	During radiotherapy treatment of tumors, skin reactions commonly occur as a result of exposure to radiation. These reactions, called radiodermatitis, affect the patient's quality of life and may lead to interruption of therapy. In this context, it is interesting to use topical radioprotective substances that have the ability to mitigate or prevent damage caused by radiation. In this study, liquid…	2013	Dissertation	The Work Is Not Authorized for Disclosure	Capes
Jesus & Oliveira	Monitoramento Fenológico Do Açaí-Do-Amazonas (Euterpe Precatoria Mart.) Nas Condições De Belém, Pa		2014	Congress		Embrapa
Jesus, Ana Laura Tiberio De.	Processamento De Polpa De Açaí (Euterpe Oleracea Martius) Por Tecnologia De Alta Pressão Isostática'	Acai (Euterpe oleracea Mart.) is a highly perishable fruit that requires treatments to extend its shelf life by inactivating naturally present enzymes and spoilage and pathogenic microorganisms. Food processing using an emerging non-thermal technology (high pressure) emerges as an alternative to traditional pasteurization processes, due to the advantages it presents in minimizing sensory and nutr…	2017	Thesis	The Work Is Not Authorized for Disclosure	Capes
Jesus, L. R. De; Oliveira, M. Do S. P. De.	Monitoramento Fenológico Do Açaí-Do-Amazonas (Euterpe Precatoria Mart.) Nas Condições De Belém, Pa.		2014			Embrapa
Jesus, Thays Frazao De.	Manejo, Produção E Qualidade De Açaí De Terra Firme Associado À Densidade De Touceira E Adubação Orgânica Sob Sistema Agroflorestal	The great interest in the cultivation of açaí palms (Euterpe oleraceae Mart.) in upland areas is due to the great growth in demand for the fruit. However, information on the management of this crop in upland areas in different regions of the country is still scarce, making it evident that, in order to obtain high productivity, it is necessary to manage the stems and supply nutrients. Lower stem d…	2021	Dissertation	The Work Has Authorized Disclosure	Capes
Jobim, Micheli Lamberti.	Propriedades Antitumorais Do Açai (Euterpe Oleracea, Mart., 1824) E Avaliação Do Desbalanço Oxidativo Relacionado Ao Genótipo Da Sod2 Em Células Saudáveis'	Cancer is one of the main public health problems worldwide, and in most cases it occurs in cells of epithelial origin, since they have a high proliferative rate and limited characteristics of cellular senescence. These cells constantly suffer from intrinsic and extrinsic aggressions, generating oxidative stress and consequently the loss of their physical integrity, which is essential for tissue h…	2019	Thesis	The Work Is Not Authorized for Disclosure	Capes
Jones L.M., Pease B., Perkins S.L., Constable F.E., Kinoti W.M., Warmington D., Allgood B., Powell S., Taylor P., Pearce C., Davis R.I.	Candidatus Phytoplasma Dypsidis', A Novel Taxon Associated With A Lethal Wilt Disease Of Palms In Australia.	phytoplasma was initially detected in Dypsis poivriana by nested and real-time PCR from the botanical gardens in Cairns, Queensland, Australia in 2017. Further surveys in the Cairns region identified phytoplasma infections in eight additional dying ornamental palm species (Euterpe precatoria, Cocos nucifera, Verschaffeltia splendida, Brassiophoenix drymophloeodes, Burre-tiokentia hapala, Cyrtosta…	2021			Scopos
Jones, Lm; Pease, B; Perkins, Sl; Constable, Fe; Kinoti, Wm; Warmington, D; Allgood, B; Powell, S; Taylor, P; Pearce, C; Davis, Ri	'Candidatus Phytoplasma Dypsidis', A Novel Taxon Associated With A Lethal Wilt Disease Of Palms In Australia	phytoplasma was initially detected in Dypsis poivriana by nested and real- time PCR from the botanical gardens in Cairns, Queensland, Australia in 2017. Further surveys in the Cairns region identified phytoplasma infections in eight additional dying ornamental palm species (Euterpe precatoria, Cocos nucifera, Verschaffeltia splendida, Brassiophoenix drymophloeodes, Burretiokentia hapala, Cyrtosta…	2021	Http://Dx.Doi.Org/10.1099/Ijsem.0.004818		Wos
Juliano, Tiago.	Turismo E Extrativismo Clandestino No Vale Do Ribeira (Sp): Memórias Locais E Discursos Oficiais Em Torno De Um Patrimônio Natural'	The illegal logging of the juçara palm (Euterpe edulis) has been recognized as one of the greatest threats to the remaining forests of the Brazilian Atlantic Forest, reflecting economic, social, cultural, political and ecological factors that affect the ways in which human populations and protected natural areas have interacted over time. In turn, practices that aim to reconcile environmental con…	2021	Thesis	The Work Is Not Authorized for Disclosure	Capes
Junior, Jose Ailtom Gomes De Melo.	A Inoculação Com Microrganismos Afeta Positivamente Arquitetura Do Sistema Radicular E O Acúmulo De Nutrientes Em Mudas De Euterpe Oleracea (Mart.)'	The açaí palm (Euterpe oleracea) has great economic importance due to the volume of production, export and consumption, which are on a large scale, compromised by the slow initial growth of seedlings and high sensitivity to water deficit. The inoculation of growth-promoting microorganisms induces changes in the architecture of the root system (ASR), resulting in greater nutritional accumulation w…	2020	Dissertation	The Work Is Not Authorized for Disclosure	Capes
Junior, Jose Messias Perdigao Dos Santos.	O Uso De Compostos Fenólicos Na Prevenção Da Doença De Parkinson: Análise Bibliométrica E Crítica Dos 100 Artigos Mais Citados Da Web Of Science E Avaliação Neuroprotetora Do Açaí (Euterpe Oleracea) Em Ratos Wistar'	Parkinson's disease is characterized by the death of dopaminergic neurons with motor and non-motor symptoms. The current available treatment does not prevent the progression of the disease and therefore new alternatives for its prevention have been sought. Phenolic compounds present in foods and beverages of plant origin present bioactivities including antioxidant and anti-inflammatory activities…	2022	Thesis	The Work Is Not Authorized for Disclosure	Capes
Junior, Jose Messias Perdigao Dos Santos.	Biotransformação In Vitro Dos Compostos Fenólicos Majoritários Do Açaí (Euterpe Oleracea) Por Bactérias Do Cólon	The açaí fruit is rich in phenolic compounds. Phenolic compounds have bioactive properties, including antioxidant, anti-inflammatory and neuroprotective properties. The increasing consumption of açaí juice is associated with potential health benefits. The phenolic compounds of the açaí fruit are not efficiently absorbed in the upper part of the gastrointestinal tract. The objective of this resear…	2017	Dissertation	The Work Is Not Authorized for Disclosure	Capes
Júnior, José Renato Marques Borralho.	Caracterização Do Açaizal Nativo Da Comunidade São Maurício, Alcântara, Ma: Estudo Fitossocioógico E Comportamento Produtivo Das Plantas Em Função Da Densidade Da Touceira.'		2010	Dissertation		Capes
Junior, Luiz Dias.	Caracterização De Biocarvões Produzidos A Partir De Resíduos De Açaí (Euterpe Oleracea), Bambu (Bambusa Vulgaris) E Castanha-Do-Brasil (Bertholletia Excelsa)'	Biochar is a material that has been widely used as a soil conditioner and in association with fertilizers. The raw material and temperature used in its production directly affect characteristics such as electronegativity, pH and number of pores. Thus, this study aimed to characterize three types of biochar produced from açaí seeds, bamboo stalks and Brazil nut seed shells. The raw materials were …	2020	Dissertation	The Work Is Not Authorized for Disclosure	Capes
Junior, Marcello Rocha De Brito	Elaboração E Caracterização De Cerveja Com Polpa Do Fruto Da Juçara (Euterpe Edulis Mart.)	The fruit of Juçara (Euterpe edulis Mart.) has proven antioxidant activity, showing promising use in the food industry. However, no records of the use of this matrix in the beer production process have been found in the scientific literature. Therefore, this study evaluated the possibility of using the pulp of this fruit in the beer production process with addition in the mashing, fermentation an…	2020	Dissertation	The Work Is Not Authorized for Disclosure	Capes
Junior, Mariano Brandão Cordeiro.	Revisão Taxonômica Dos Gorgulhos Do Gênero Bondariellahustache & Bondar, 1942 (Coleoptera, Curculionidae, Baridinae), Com Notas Sobre Sua Associação Com Palmeiras		2012	Dissertation		Capes
Junior, Risaldo Amaral.	Mapeamento Amazônico De Características Dos Frutos Do Açaizeiro (Gen. Euterpe) E Do Perfil Da Concentração Em Compostos Fenólicos Na Bebida Açaí. '	The beverage prepared from the pulp of the açaí palm (Euterpe oleracea), known as açaí, has a high energy value and is rich in phenolic compounds. Due to these characteristics, açaí has expanded in the national and international markets, being acclaimed for its wide range of health benefits associated with its high antioxidant capacity. However, some challenges arise for the public sector and the…	2016	Dissertation	The Work Is Not Authorized for Disclosure	Capes
Junior, Ubirajara Marques De Lima.	Fibras Da Semente Do Açaizeiro (Euterpe Oleracea Mart.): Avaliação Quanto Ao Uso Como Reforço De Compósitos Fribrocimentícios'		2007	Dissertation		Capes
Junior, Wilson Marcelo Da Silva.	Caracterização Florística E Fitossociológica Da Regeneração Natural Em Dois Trechos De Uma Floresta Estacional Semidecidual No Município De Viçosa, Mg'		2002	Dissertation		Capes
Kahn F., Mejia K.	Palm Communities In Wetland Forest Ecosystems Of Peruvian Amazonia	Palm surveys in most representative wetland forest ecosystems were carried out in the lower Ucayali and upper Huallaga River valleys, in the lowland and Andean piedmont regions of Peruvian Amazonia, respectively. These ecosystems are characterized by the species association, density, and vertical distribution of their palm communities. Palms may form almost monospecific stands, e.g., Mauritia fle…	1990			Scopos
Kahn F.	Palms As Key Swamp Forest Resources In Amazonia	Native palms are present in all wetland forests in the Amazon basin. They provide many useful products, and have a significant place in the daily life of most inhabitants of Amazonia. Only a few species, however, have economic potential as edible fruit, oil, palm heart for canning, fiber, and starch, or constitute a gene resource that could be tapped for genetic improvement of cultivated or promi…	1991			Scopos
Kahn, F	Palms As Key Swamp Forest Resources In Amazonia	Native palms are present in all wetland forests in the Amazon basin. They provide many useful products, and have a significant place in the daily life of most inhabitants of Amazonia. Only a few species, however, have economic potential as edible fruit, oil, palm heart for canning, fiber, and starch, or constitute a gene resource that could be tapped for genetic improvement of cultivated or promi…	1991	Http://Dx.Doi.Org/10.1016/0378-1127(91)90139-M		Wos
Kahn, F.	Ecology Of Economically Important Palms In Peruvian Amazonia.		1988			Embrapa
Kang J., Thakali K.M., Xie C., Kondo M., Tong Y., Ou B., Jensen G., Medina M.B., Schauss A.G., Wu X.	Bioactivities Of Açaí (Euterpe Precatoria Mart.) Fruit Pulp, Superior Antioxidant And Anti-Inflammatory Properties To Euterpe Oleracea Mart.	"There are two predominant palm tree species producing edible fruit known as ""aaí"" found widely dispersed through the Amazon: Euterpe oleracea Mart. and Euterpe precatoria Mart. They differ from each other in terms of how the plants grow and their phytochemical composition. E. oleracea (EO) has received considerable attention as a ""super fruit"" because of its high antioxidant capacity, while …	2012			Scopos
Kang, Et Al	Antioxidant And Anti Inflammatory Activi	There are two predominant palm tree species producing edible fruit known as ‘‘açaí’’ found widely dis- persed through the Amazon: Euterpe oleracea Mart. and Euterpe precatoria Mart. They differ from each other in terms of how the plants grow and their phytochemical composition. E. oleracea (EO) has received considerable attention as a ‘‘super fruit’’ because of its high antioxidant capacity, whil…	2012	Article		Scielo
Kang, J; Thakali, Km; Xie, Ch; Kondo, M; Tong, Yd; Ou, Bx; Jensen, G; Medina, Mb; Schauss, Ag; Wu, Xl	Bioactivities Of Acai (Euterpe Precatoria Mart.) Fruit Pulp, Superior Antioxidant And Anti-Inflammatory Properties To Euterpe Oleracea Mart	There are two predominant palm tree species producing edible fruit known as acai found widely dispersed through the Amazon: Euterpe oleracea Mart. and Euterpe precatoria Mart. They differ from each other in terms of how the plants grow and their phytochemical composition. E. oleracea (EO) has received considerable attention as a super fruit because of its high antioxidant capacity, while studies …	2012	Http://Dx.Doi.Org/10.1016/J.Foodchem.2012.01.048		Wos
Kang, J; Xie, Ch; Ou, Bx; Schauss, Ag; Wu, Xl	Antioxidant And Anti-Inflammatory Activities Of Acai (Euterpe Precatoria) Fruit Pulp		2011			Wos
Kffuri C.W., Lopes M.A., Ming L.C., Odonne G., Kinupp V.F.	Antimalarial Plants Used By Indigenous People Of The Upper Rio Negro In Amazonas, Brazil.	Ethnopharmacological relevance: This is the first intercultural report of antimalarial plants in this region. The aim of this study was to document the medicinal plants used against malaria by indigenous people in the Upper Rio Negro region and to review the literature on antimalarial activity and traditional use of the cited species. Materials and methods: Participant observation, semi-structure…	2015			Scopos
Kffuri, Cw; Lopes, Ma; Ming, Lc; Odonne, G; Kinupp, Vf	Antimalarial Plants Used By Indigenous People Of The Upper Rio Negro In Amazonas, Brazil	Ethnopharmacological relevance: This is the first intercultural report of antimalarial plants in this region. The aim of this study was to document the medicinal plants used against malaria by indigenous people in the Upper Rio Negro region and to review the literature on antimalarial activity and traditional use of the cited species. Materials and methods: Participant observation, semi-structure…	2016	Http://Dx.Doi.Org/10.1016/J.Jep.2015.11.048		Wos
Kitagawa, Regina.	Influencia De Celulase, Pectinase E Hemicelulase Na Textura Do Palmito (Euterpe Edulis Mart).		1992	Dissertation		Capes
Kitagawa, Regina.	Influencia De Celulase Hemicelulase E Pectinase Na Textura Do Palmito (Euterpe Edulis Mast.)		1991	Dissertation		Capes
Kitagawa, Regina.	Influencia De Celulase, Pectinase E Hemicelulase Na Textura Do Palmito (Euterpe Edulis Mart).		1992	Dissertation		Capes
Kojima, Julio Marcos.	Estrutura Populacional Da Palmeira Euterpe Edulis Martius (Arecaceae) Em Uma Área De Floresta Atlantica Do Parque Estadual Da Ilha Do Cardoso, Estado De São Paulo		2004	Dissertation		Capes
Koolen, Hhf; Soares, Er; Da Silva, Fma; De Souza, Aql; Rodrigues, E; De Souza, Adl	Triterpenes And Flavonoids From The Roots Of Mauritia Flexuosa	Mauritia flexuosa L. f., Arecaceae, is an endemic species of South America. This species was studied with the intent to isolate the constituents of its roots. After the fractionation of the n-hexane and methanolic extracts from the roots of M. flexuosa, six triterpenes were obtained: friedelin, taraxerone, lupenyl acetate, lupenone, betulin and betulinic acid, along with three flavonoids: rutin, …	2012	Http://Dx.Doi.Org/10.1590/S0102-695X2011005000201		Wos
Küchmeister H., Silberbauer-Gottsberger I., Gottsberger G.	Flowering, Pollination, Nectar Standing Crop, And Nectaries Of Euterpe Precatoria (Arecaceae), An Amazonian Rain Forest Palm.	Flowering and pollination biology of the monoecious palm Euterpe precatoria was studied in the forest of the 'Reserva Ducke' near Manaus, Brazil, during two annual flowering periods (middle of October to end of March) between 1991 and 1993. Individuals produced one to four bisexual inflorescences per flowering period. Inflorescences have staminate and pistillate flowers in triads. The anthesis of…	1997			Scopos
Kuchmeister, H; Silberbauergottsberger, I; Gottsberger, G	Flowering, Pollination, Nectar Standing Crop, And Nectaries Of Euterpe Precatoria (Arecaceae), An Amazonian Rain Forest Palm	Flowering and pollination biology of the monoecious palm Euterpe precatoria was studied in the forest of the ''Reserva Ducke'' near Manaus, Brazil, during two annual flowering periods (middle of October to end of March) between 1991 and 1993. Individuals produced one to four bisexual inflorescences per flowering period. Inflorescences have staminate and pistillate flowers in triads. The anthesis …	1997	Http://Dx.Doi.Org/10.1007/Bf00987942		Wos
Kuchmeister, Heike; Gottsberger, Ilse Silberbauer; Gottsberger, Gerhard.	Flowering, Pollination, Nectar Standing Crop, And Nectaries Of Euterpe Precatoria (Arecaceae), Na Amazonian Rain Forest Palm	Flowering and pollination biology of the monoecious palm Euterpe precatoria was studied in the forest of the "Reserva Ducke" near Manaus, Brazil, during two annual flowering periods (middle of October to end of March) between 1991 and 1993. Individuals produced one to four bisexual inflorescences per flowering period. Inflorescences have staminate and pistillate flowers in triads. The anthesis of…	1997	Article		Wos
Kunert N., Barros P., Higuchi N.	Do Palm Water Use Characteristics Explain The Spatial Distribution Of Palms In The Central Amazon?	We studied plant water use characteristics of the tree Theobroma grandiflorum (Cupuaçu, (Willd. ex Spreng.) Schum., Malvaceae) and the palm Euterpe precatoria (Açai, Mart., Arecaceae) both native to the Amazon and commonly occurring in the region. The tree species is occurring mainly in the terra firme forest whereas the palm species is restricted to the extreme habitats in stream valleys. This s…	2013			Scopos
Kunert, N; Barros, P; Higuchi, N	Do Palm Water Use Characteristics Explain The Spatial Distribution Of Palms In The Central Amazon?	We studied plant water use characteristics of the tree Theobroma grandiflorum (Cupuacu, (Willd. ex Spreng.) Schum., Malvaceae) and the palm Euterpe precatoria (Acai, Mart., Arecaceae) both native to the Amazon and commonly occurring in the region. The tree species is occurring mainly in the terra firme forest whereas the palm species is restricted to the extreme habitats in stream valleys. This s…	2013	Http://Dx.Doi.Org/10.17660/Actahortic.2013.991.24		Wos
Kuo, Jonnsin.	Avaliação Dos Parâmetros Bioquímicos E Comportamentais De Ratos Tratados Subcronicamente Com Polpa Congelada De Açaí (Euterpe Oleracea Mart.)	The açaí berry comprises several species of the genus Euterpe, palm trees of the Arecaceae family that have economic value not only for their kernels, but also and mainly for their fruits, purplish to black berries with an earthy flavor, much appreciated in juices, ice creams, smoothies, etc. Considering all the literature about its antioxidant properties and its popular use as a stimulant, the o…	2015	Dissertation	The Work Is Not Authorized for Disclosure	Capes
Kvist L.P., Christensen S.B., Rasmussen H.B., Mejia K., Gonzalez A.	Identification And Evaluation Of Peruvian Plants Used To Treat Malaria And Leishmaniasis	Households in eleven geographically and ethnically distinct areas in Loreto, Peru, were interviewed about their knowledge and use of plants, for the treatment of malaria and leishmaniasis. The survey resulted in 988 use records representing 118 plant-taxa for malaria and 289 use-records representing 85 plant-taxa for leishmaniasis. In both cases the 10 most frequently reported taxa accounted for …	2006			Scopos
Lacerda, C. M. B. De; Boufleuer, N. T.; Wadt, L. H. De O.; Klisma, C.; Gandara, F. B.; Kageyama, P. Y.; Correa, J. E.	Estrutura Populacional De Espécies Florestais Não Madeireiras Em Assentamento Extrativista E De Colonização, Porto Acre-Ac.		2003			Embrapa
Lacerda, Ellen Cristina Quirino	Influência Do Material De Parede Na Qualidade E Estabilidade De Micropartículas Da Polpa De Jussara (Euterpe Edulis) E Sua Aplicação Como Corante Alimentício'	The pulp of the jussara palm fruit (Euterpe edulis) has been used to replace the exploitation of its heart of palm. Although there is evidence of its functional properties and it is a good source of pigments, the pulp is sensitive to the usual storage and processing. The application of the microencapsulation technique becomes interesting for jussara pulp because it allows greater stability of its…	2017	Thesis	The Work Has Authorized Disclosure	Capes
Lacerda, Wagner Rafael.	Predação De Plantas Jovens De Euterpe Edulis E Invasão De Lavourasde Milho Por Sapajus Nigritus Em Remanescentes De Florestaatlântica No Sul Do Brasil	Among the fauna species that, at first, may not suffer negative effects due to habitat fragmentation, is the capuchin monkey (Sapajus nigritus), a primate endemic to the Atlantic Forest that has a generalist omnivorous diet and high behavioral plasticity, allowing it to survive even in environments under strong anthropic influence. However, some of its populations in this type of area may represe…	2013	Dissertation	The Work Has Authorized Disclosure	Capes
Ladislau, Joao Victor Bandeira	Visitantes Florais Associados Às Espécies De Açaí, Com Enfase No Açaí-De-Touceira (Euterpe Oleracea Mart.), Em Cultivo Convencional Na Amazônia Central'	Several fruit species in the Amazon depend on animals, especially insects, for their pollination processes, such as the açaí-de-touceira, the main açaí palm tree cultivated in Brazil. Studies related to the pollinator community and reproductive aspects of açaí species have gained prominence in recent decades, following the growth in demand for products derived from their fruits. A wide variety of…	2022	Dissertation	The Work Is Not Authorized for Disclosure	Capes
Ladislau, Joao Victor Bandeira.	Visitantes Florais Associados Às Espécies De Açaí, Com Enfase No Açaí-De-Touceira (Euterpe Oleracea Mart.), Em Cultivo Convencional Na Amazônia Central'	Several fruit species in the Amazon depend on animals, especially insects, for their pollination processes, such as the açaí-de-touceira, the main açaí palm tree cultivated in Brazil. Studies related to the pollinator community and reproductive aspects of açaí species have gained prominence in recent decades, following the growth in demand for products derived from their fruits. A wide variety of…	2022	Dissertation	The Work Is Not Authorized for Disclosure	Capes
Lage, Marcos Botelho.	Sociedade Musical Beneficente Euterpe Friburguense: Um Estudo Sócio-Histórico'		2006	Dissertation		Capes
Lago, Adriane Rosario Do	Extração De Antocianinas Do Açaí (Euterpe Oleracea) Em Sistemas Aquosos Bifásicos Formados Por Etanol E Sulfato De Amonio	Euterpe oleracea is a plant species that occurs naturally in the Amazon region and is known as açaí. Its fruit is considered a functional food due to its high content of phenolic compounds, mainly anthocyanins, which gives the fruit high antioxidant power. In addition, it has a high nutritional value, presenting in its composition fibers, proteins, vitamins and minerals. In this study, the extrac…	2017	Dissertation	The Work Is Not Authorized for Disclosure	Capes
Landim, Eli Maria Camurça.	Obtenção, Caracterização E Avaliação Da Estabilidade De Pigmentos Naturais Microencapsulados'		2008	Dissertation		Capes
Laps, Rudi Ricardo.	Frugivoria E Dispersão De Sementes De Palmiteiro (Euterpe Edulis, Martins, Arecaceae) Na Mata Atlântica, Sul Do Estado De São Paulo"		1996	Dissertation		Capes
Lavinsky, Alyne Oliveira.	Características Fotossintéticas E Crescimento Inicial De Mudas De Euterpe Edulis Em Cabrucas Do Sul Da Bahia		2009	Dissertation		Capes
Lavorato, Victor Neiva.	Efeitos Do Treinamento Físico Associado À Suplementação Com Açaí Sobre Parâmetros Hepáticos E Cardíacos De Ratos Submetidos A Uma Dieta Hiperlipídica'	The aim of this study was to evaluate the effect of aerobic physical training (APT) and açaí supplementation on cardiac functionality and structure at the molecular, cellular and tissue levels, together with the development of non-alcoholic fatty liver disease (NAFLD) in an animal model submitted to a high-fat diet. For this purpose, sixty-day-old Fisher rats were used and divided into five exper…	2019	Thesis	The Work Has Authorized Disclosure	Capes
Leandro, Aline Costa Brum Figueiró.	Árvores De Um Fragmento Florestal Urbano : Chave De Identificação Vegetativa E Potencialidas Medicinais Das Espécies'		2007	Dissertation		Capes
Leao, Daurimar Pinheiro.	Desenvolvimento De Hidrogel De Cará-Roxo (Dioscorea Trifida L.) Incorporado Com Açaí (Euterpe Precatoria Mart) - Uma Rota Regional Para Melhoria Do Exercício Físico.	In the Amazon rainforest biome, among the great variety of native plants, purple yam (Dioscorea trifida L.) and açaí (Euterpe precatoria Mart) are used as high-quality functional foods due to their nutritional and physiological contributions. Few studies with these species have been conducted with the aim of testing their properties in the form of supplements to attenuate oxidative stress markers…	2021	Thesis	The Work Is Not Authorized for Disclosure	Capes
Leite, Emanoel Afonso Silva.	Do Branqueamento Na Qualidade Da Polpa Do Açaí (Euterpe Precatória Mart.)		2010	Dissertation		Capes
Leite, Isa Regina Do Monte.	Fenologia De Três Espécies De Palmae E Síndromes De Polinização Em Um Remanescente Urbano De Mata Atlântica - Recife - Pe- Brasil.'		2005	Thesis		Capes
Leite, Renan Oliveira De Sousa.	Cultivo De Microrganismos Produtores De Lipídios Neutros Utilizando Manose Das Semestes De Euterpe Oleracea'	Plastics are synthetic polymers derived from petroleum and are very useful in modern society. However, their undesirable use and disposal has led to the accumulation of large amounts of waste, and only a small fraction is incinerated or recycled. As alternatives, biodegradable polymers such as polyhydroxyalkanoates (PHAs) and polylactic acid (PLA) have emerged in the current scenario. PHAs can be…	2022	Dissertation	The Work Is Not Authorized for Disclosure	Capes
Leite, Renato Cesar.	Proposta De Um Método De Planejamento Estratégico Baseado Em Cenários Prospectivos: Aplicado Na Agroindústria Do Açaí'	Previous studies have shown that the Euterpe genus chain presents procedural, technological and resource bottlenecks. This is a cause for great concern, since there are already other countries that sell derivative products that include, for example, açaí, a typically Brazilian fruit, in other countries and also in Brazil itself; and it is worth adding that local populations such as the “riverside…	2014	Dissertation	The Work Has Authorized Disclosure	Capes
Leite, Sabrina Torres.	Iogurte Simbiótico De Açai (Euterpe Edulis Mart.): Caracterização Físico-Química, E Viabilidade De Bactérias Láticas E Probióticas'	Synbiotic yogurts, which combine probiotic microorganisms and prebiotic substances, with the addition of fruit pulp, are a growing trend in the market. The açaí fruit (Euterpe edulis) stands out for the presence of bioactive compounds, such as anthocyanins. In this context, the present study aimed to characterize and evaluate the physicochemical parameters and microbiological viability of açaí sy…	2015	Dissertation	The Work Has Authorized Disclosure	Capes
Lessa, Luana Cristina Pedreira.	Adsorção De Lixiviado Em Carvão De Caroço De Açaí (Euterpe Olerácea)	This study investigated the adsorption of leachate on filter paper with powdered adsorbent (açaí charcoal and red mud) and the adsorption of previously filtered leachate and subsequently adsorbed in an adsorption column with a granular fixed bed (açaí charcoal). The charcoal used is of vegetable origin generated via a thermocatalytic cracking process of açaí seeds (Euterpe Olerácea), impregnated …	2019	Dissertation	The Work Is Not Authorized for Disclosure	Capes
Lima, Amélia Lopes.	Espécies Da Família Arecaceae Com Potencial Ornamental, Em Um Trecho De Mata Atlântica De Encosta, Na Reserva De Duas Bocas, Cariacica, Es.		1998	Dissertation		Capes
Lima, Anna Cristina Pinheiro De.	Desenvolvimento De Bioprocessos Para Produção De Mananases, Açúcares E Metano A Partir Da Biomassa Residual Do Despolpamento De Açaí (Euterpe Oleracea)'	The general objective of this thesis is to evaluate the value of açaí seeds (pit and fiber), an important residue generated in the Amazon region, through their use to obtain enzymes, sugars and biogas through different biochemical routes. To this end, the production of β-mannanases by solid state fermentation (SSF) of the seed, the production of mannose and mannan oligosaccharides (MOS) by enzyma…	2020	Thesis	The Work Has Authorized Disclosure	Capes
Lima, Bruna Caroline Da Silva.	Avaliação Do Potencial Antioxidante De Resíduo Obtido No Processamento De Açaí Aplicado Em Hambúrgueres De Carne Bovina'	Açaí (Euterpe Oleracea Mart.) is a native fruit found in the Amazon region and has high energy and commercial value. Its cultivation has been growing considerably, generating a large volume of residue whose main constituent is the seed adhered to pulp residues. Studies have shown that this residue has significant amounts of fibers, lipids and phenolic compounds with antioxidant activity. Therefor…	2023	Dissertation	The Work Has Authorized Disclosure	Capes
Lima, Camila Bonicinha Avancine.	Padrões Distributivos Das Assembléias De Palmeiras Ao Longo De Gradiente Ripário Na Estação Ecológica Do Cuniã, Interflúvio Purus-Madeira, Rondônia'		2012	Dissertation		Capes
Lima, Claudiany Silva Leite.	Enzimas Celulolíticas De Macro-Basidiomicetos Isolados Do Cerrado Tocantinense Cultivados Em Biomassas Lignocelulósicas Residuais Da Agroindústria Do Açaí (Euterpe Spp.)'	The objectives of this study were to isolate and evaluate macrobasidiomycete fungi from the Cerrado in Tocantins, Brazil, on their growth capacity in biomass from the açaí agroindustry and their enzyme production. The macrobasidiomycetes were cultivated in solid agar-agar medium enriched with lignocellulosic substrates of açaí bunch fiber (FC), açaí seed fiber (FS) or potato broth, supplemented o…	2019	Dissertation	The Work Has Authorized Disclosure	Capes
Lima, Cristina Peitz Da.	Estudo Fitoquímico, Bromatológico E Das Propriedades Biológicas De Frutos De Euterpe Edulis Martius (Arecaceae)'		2012	Thesis		Capes
Lima, Deyse Yorgos De	Efeitos Do Açaí Sobre A Resposta Do Inflamassoma Nlrp3 No Diabetes Mellitus In Vitro E In Vivo No Rim'	Introduction: Diabetes mellitus is a chronic inflammatory disease characterized by hyperglycemia, which can impair the function of several organs, including the kidney, resulting in diabetic nephropathy (DN). Hyperglycemia can activate mesangial cells (MC), which are responsible for glomerular filtration, and induce the production of cytokines and nitric oxide (NO), a potent vasodilator; in addit…	2021	Thesis	The Work Is Not Authorized for Disclosure	Capes
Lima, Deyse Yorgos De.	Efeitos Do Extrato De Açaí (Euterpe Oleracea) Sobre O Estresse Oxidativo E A Inflamação Em Célula Mesangial Imortalizada De Camundongo Cultivada Em Meio Com Alta Concentração De Glicose'	Introduction: Diabetes mellitus (DM) is a chronic and inflammatory disease characterized by hyperglycemia, which impairs the function of several organs, including the kidney, leading to diabetic nephropathy. Oxidative stress is defined by increased levels of reactive oxygen species (ROS) and/or decreased enzymatic and/or non-enzymatic antioxidant defense mechanisms (vitamins and phenolic compound…	2017	Dissertation	The Work Is Not Authorized for Disclosure	Capes
Lima, Elaine Cristina De Souza.	Processamento De Caroços De Açaí (Euterpe Oleracea Mart.) Para A Extração De Inulina.	The world population is growing and Brazil already has around 204,000,000 inhabitants. This population increase leads to a proportional increase in food needs. However, even though the country has variable soil and climate conditions that allow for the cultivation of hundreds of vegetables and the raising of several species of animals to meet the growing dietary needs of man, the need for rationa…	2015	Thesis	The Work Has Authorized Disclosure	Capes
Lima, Elizanne De Moura.	Caroço De Açaí (Euterpe Oleracea Mart.) Na Alimentação De Búfalas Lactantes Em Pastejo	The objective of this study was to evaluate the replacement of corn by açaí seeds on the performance, digestibility and ingestive behavior of lactating buffaloes on pasture. The experiment was carried out at the facilities of the Federal Rural University of the Amazon – Parauapebas Campus and Sítio Açaízal. Five treatments were used, four of which were concentrated supplementation strategies and …	2017	Dissertation	The Work Has Authorized Disclosure	Capes
Lima, Emilia Maria Franca.	Microencapsulamento Por Spray Dryer De Antocianinas E Polifenois De Jussara (Euterpe Edulis Martius) E Incorporação Em Sistemas-Modelo De Bebidas Lácteas'	Color is a sensory attribute that greatly influences the acceptance of a product, and it is necessary to use dyes to obtain foods with attractive colors. Anthocyanins are natural pigments that provide attractive colors and potential health benefits, and are present in large quantities in jussara, the fruit of the Euterpe edulis Martius palm tree. However, they are unstable in some technological p…	2016	Dissertation	The Work Is Not Authorized for Disclosure	Capes
Lima, G. O.; Oliveira, L. C.; Torres, G. A.; Davide, L. C.; Oliveira, M. Do S. P. De.	Classificação Do Núcleo Interfásico De Euterpe Oleracea Mart. E Euterpe Precatoria Mart.		2010			Embrapa
Lima, Juliana Maria Espindola.	Caracterização Morfológica E Fisiológica Das Sementes De Paricarana (Bowdichia Virgilioides Kunth.) E Açaí (Euterpe Oleracea Mart.)	Research on forest species has increased in recent years due to the benefits that each species can bring to human use. However, propagation through seeds of these species is a challenge due to a series of factors, such as dormancy and drying of recalcitrant seeds, which can affect germination and storage. Therefore, the objective of this study was to evaluate the physical, physiological and isoen…	2016	Thesis	The Work Is Not Authorized for Disclosure	Capes
Lima, L. De C. De S.	Caracterização E Avaliação De Acessos Híbridos Interespecífico De Euterpe Do Banco Ativo De Germoplasma Da Embrapa Amazônia Oriental.		2022			Embrapa
Lima, Letícia Schlichting Hosting.	Crescimento De Plantas Jovens De Euterpe Edulis Martius Em Resposta A Diferentes Doses De Fósforo		2005	Dissertation		Capes
Lima, Marta Maria Vieira De.	Programa Palmiteiro Juçara: Educação Ambiental No Ensino Fundamental Num Enfoque Interdisciplinar'		2006	Professional training		Capes
Lima, Poliana Perrut De.	Caracterização Da Variabilidade Genética, Sistema De Cruzamento E Parâmetros De Germinação E Emergência De Euterpe Precatoria Martius Em Populações Do Baixo Rio Solimões.	The assaí-da-mata (Euterpe precatoria Martius) is the most abundant and widely distributed Amazonian palm. It is economically, socially and environmentally relevant in the region because of its fruits and palm hearts used by traditional populations, and as a source of income, with growing demand for "Assai wine" beyond Amazonia that is attracting the interest of producers and entrepreneurs for it…	2014	Dissertation		Capes
Lima, Raoni Venturieri De Andrade.	Modelagem Baseada Em Agentes Para Avaliar A Sustentabilidade Da Exploração Do Palmito Jussara Por Comunidades Quilombolas Do Vale Do Ribeira, São Paulo.	This study sought to reproduce, through computational simulation using agent-based modeling, the dynamics of the socio-ecological system that connects quilombola communities in the Ribeira Valley, São Paulo, to the jussara palm (Euterpe edulis Martius), a species considered endangered and whose exploitation can currently be described as a Tragedy of the Commons. Based on the accumulated theory of…	2013	Dissertation	The Work Has Authorized Disclosure	Capes
Lima, Tatiane Da Costa	Análise Dos Compostos Orgânicos Voláteis De Colletotrichum Spp., Associados Aos Frutos Do Açaizeiro (Euterpe Oleracea) Como Possíveis Marcadores Químicos'	The genus Colletotrichum, the eighth most important phytopathogenic genus in the world, has been reported as the cause of the disease “fruit wilt” in açaí palm (Euterpe oleracea), which has been a cause for concern given the economic importance of this crop, especially in the state of Pará. Species of the genus Colletotrichum are characterized as being difficult to identify, configuring fungal co…	2020	Dissertation	The Work Has Authorized Disclosure	Capes
Lindolfo, Marcelo Morita.	Produtividade E Nutrição De Açaizeiro Irrigado Em Função De Doses De Boro No Nordeste Paraense'	In the state of Pará, the açaí palm (Euterpe oleracea Mart.) is grown mainly in soils with low natural fertility, and boron (B) is one of the most limiting nutrients for productivity. The objective was to evaluate the productivity and mineral nutrition of irrigated açaí palms subjected to doses of B. The trial was set up in the municipality of Tomé-Açu, in the northeast of Pará. The experimental …	2018	Dissertation	The Work Is Not Authorized for Disclosure	Capes
Lingner, Débora Vanessa.	Influência Das Variáveis Geoclimáticas Sobre Os Padrões Florísticos E Estruturais Da Floresta Ombrófila Densa, Em Santa Catarina'		2011	Dissertation		Capes
Linhares, Maria De Fatima Dantas.	Processamento De Suco De Açaí (Euterpe Oleracea) Por Tecnologias Não Térmicas: Efeitos Nos Compostos Bioativos E Na Atividade Das Enzimas Peroxidase E Polifenoloxidase'	Non-thermal processing technologies attract attention because they aim to reduce the loss of important nutritional components and do not cause undesirable changes in the food. The objective of this study was to evaluate the effects of ultrasound, plasma and pulsed light on the phenolic compounds and anthocyanins, antioxidant and enzymatic activity (polyphenol oxidase and peroxidase) of açaí juice…	2019	Dissertation	The Work Is Not Authorized for Disclosure	Capes
Lins, Daniela Barbosa Da Silva.	"Conservação De Fragmentos Florestais Interpretada Por Parâmetros Espaciais Relacionados A Uma Espécie Estratégica"		2011	Dissertation		Capes
Lisboa, C. R.	Avaliação Da Composição Química E Do Potencial Antioxidante De Acessos De Euterpe Oleracea E Euterpe Precatoria Para Posterior Aplicação Como Corante Natural Na Formulação De Bala De Goma.		2022			Embrapa
Lisboa, C. R.; Oliveira, M. Do S. P. De; Chisté, R. C.; Carvalho, A. V.	Compostos Bioativos E Potencial Antioxidante De Diferentes Acessos De Euterpe Oleracea E Euterpe Precatoria Do Banco Ativo De Germoplasma De Açaí.		2022			Embrapa
Lisboa, Camile Ramos.	Avaliação Da Composição Química E Do Potencial Antioxidante De Acessos De Euterpe Oleracea E Euterpe Precatoria Para Posterior Aplicação Como Corante Natural Na Formulação De Bala De Goma.	This dissertation proposal aimed to evaluate the chemical composition and antioxidant potential of eight different accessions of Euterpe oleracea and Euterpe precatoria, from the Active Germplasm Bank of Embrapa Amazônia Oriental (Belém/PA), in order to select the best accession of each species for later application in the formulation of gummy candies. The parameters of pulp yield, total lipids, …	2022	Dissertation	The Work Is Not Authorized for Disclosure	Capes
Lobo, Wyvirlany Valente.	Aplicação De Resíduos Da Produção De Polpa Do Açaí (Euterpe Oleácea Mart) Como Bioadsorvente No Tratamento De Efluentes Sintéticos'	Application of açaí pulp production waste (euterpe oleácea mart) as a bioadsorbent in the treatment of synthetic effluents	2023	Dissertation	The Work Is Not Authorized for Disclosure	Capes
Lopes E., Soares-Filho B., Souza F., Rajão R., Merry F., Carvalho Ribeiro S.	Mapping The Socio-Ecology Of Non Timber Forest Products (Ntfp) Extraction In The Brazilian Amazon: The Case Of Açaí (Euterpe Precatoria Mart) In Acre.	Non-Timber Forest Products (NTFPs) contribute to the livelihoods of more than 6 million households in the Brazilian Amazon. Of the three most important NTFPs in the Brazilian Amazon – rubber, Brazil nut, and açaí – the latter is the least known, but the one with the most potential and fastest growing markets. Here we map the socioecology of açaí extractive systems in the Western Amazon state of A…	2018			Scopos
Lopes, Barbra Amanda Bezerra.	Determinação Da Qualidade Microbiológica Da Polpa In Natura De Açaí (Euterpe Oleraceae Mart.) E Da Água Utilizada Na Sua Produção E Avaliação Microbiológica Das Mãos Dos Manipuladores Que Comercializam Este Produto No Município De Ananindeua, Pará	Açaí (Euterpe oleraceae) is one of the most well-known Amazonian fruits for its nutraceutical potential and great economic importance for the North region. However, for cultural reasons, it is often sold in natura, without due hygienic and sanitary control. The objective of this study was to evaluate the microbiological quality of the açaí pulp sold in natura, as well as the water used in its pro…	2013	Dissertation	The Work Is Not Authorized for Disclosure	Capes
Lopes, Beatriz Jacomino	Influência Do Palmito Euterpe Edulis Na Abundância De Aves Frugívoras Em Um Gradiente Altitudinal Na Mata Atlântica'	The search for general patterns in the distribution of organisms along altitudinal gradients has been investigated for over two centuries. Few studies on bird communities along altitudinal gradients have been carried out in Brazil, and most of these have contributed more to the development of a database of species occurrence along the gradient than to the identification of species distribution pa…	2014	Dissertation		Capes
Lopes, Celso Costa.	Planejamento E Projeto De Sistemas Sustentáveis Para Produção De Alumentos Pela Abordagem Do Ecodesenvolvimento; Bases Metodológicas E Estudo De Caso'		1999	Thesis		Capes
Lopes, E; Soares, B; Souza, F; Rajao, R; Merry, F; Ribeiro, Sc	Mapping The Socio-Ecology Of Non Timber Forest Products (Ntfp) Extraction In The Brazilian Amazon: The Case Of Acai (Euterpe Precatoria Mart) In Acre	Non-Timber Forest Products (NTFPs) contribute to the livelihoods of more than 6 million households in the Brazilian Amazon. Of the three most important NTFPs in the Brazilian Amazon - rubber, Brazil nut, and acai - the latter is the least known, but the one with the most potential and fastest growing markets. Here we map the socioecology of acai extractive systems in the Western Amazon state of A…	2019	Http://Dx.Doi.Org/10.1016/J.Landurbplan.2018.08.025		Wos
Lopes, Edineida Nascimento Sarmento	Estudo Morfoanatomico Do Pericarpo Dos Frutos De Euterpe Oleracea Com E Sem Ação De Complexos Enzimáticos.	Acai oil has the physical characteristics of a viscous fluid with a dark green color and a distinct aroma reminiscent of acai. Analyzing its fatty acid profile reveals the predominance of unsaturated fatty acids (73.9%), mainly oleic acid (56.2%) and linoleic acid (12.5%), which makes acai oil interesting from a nutritional point of view. The valorization of this oil in the food or cosmetic secto…	2015	Dissertation		Capes
Lopes, Etal	Seasonality Of Fruit Production Of Euterpe Oleracea And E. Precatoria Cultivated In Manaus	The off-season period for açaí palm production cause social and economic problems that affect producers and consumers. Two species are used for açaí pulp production, Euterpe oleracea and E. precatoria. These species have some distinct characteristics, including the harvest period. The cultivation of açaí palm is expanding in the metropolitan region of Manaus, state of Amazonas, AM, and there are …	2022	Article		Scielo
Lopes, M. T. G.; Gaiotto, F. A.; Aguiar, A. V. De; Fahrenkrog, A.; Bittencourt, F.; Dervinis, C.; Muller, B. S. F.; Santos, R. F. Dos; Quisen, R. C.; Kirst, M.	Next-Generation Transcriptome Assembly Of An Amazon Palm (Euterpe Precatoria).		2016			Embrapa
Lopes, R.; Cunha, R. N. V. Da; Tavares, M. Dos S.; Raizer, M. D. M.; Santos, C. A. Dos; Silva, E. J. D. Da; Lopes, M. T. G.	Seasonality Of Fruit Production Of Euterpe Oleracea And E. Precatoria Açaí Palm Trees Cultivated In The Metropolitan Region Of Manaus (Am).		2022			Embrapa
Lorenzon, Alexandre Simões.	Propagação Vegetativa Do Jequitibá-Rosa (Cariniana Estrellensis (Raddi) Kuntze) E Do Pau-Jacaré (Piptadenia Gonoacantha (Mart.) Macbr.) Por Estaquia		2011	Dissertation		Capes
Loureiro, Vanisse Portela Ramos Bulcao.	Atividade De Solanum Tuberosum (Batata Inglesa), Ipomoea Batatas (Batata Doce), Orbignya Phalerata (Babaçu) E Euterpe Edules (Juçara) Na Prevenção E Tratamento Da Úlcera Péptica Em Ratos Wistar	RAMOS, Vanisse Portela. Activity of Solanum tuberosum (potato), Ipomoea batata (sweet potato), Orbignya phalerata (babassu) and Euterpe edules (juçara) in the prevention and treatment of peptic ulcer in Wistar rats. Master's Dissertation in Medical Sciences - Faculty of Medical Sciences, State University of Rio de Janeiro, Rio de Janeiro, 2017. Peptic ulcer is a public health problem, associated …	2017	Dissertation	The Work Is Not Authorized for Disclosure	Capes
Lucas, Bf; Zambiazi, Rc; Costa, Jav	Biocompounds And Physical Properties Of Acai Pulp Dried By Different Methods	The aim of the study was to evaluate the biocompounds content and physical characteristics of acai pulp dried by different methods in order to determine the most suitable drying method. The acai pulp with a high content of lipids (53.31 g/100 g) was dried using spouted bed, freeze dryer and spray dryer. The samples were evaluated for anthocyanins, carotenoids and moisture content, and also for co…	2018	Http://Dx.Doi.Org/10.1016/J.Lwt.2018.08.058		Wos
Luciano, Winnie Alencar.	Elaboração E Caracterização De Smoothies De Açaí (Euterpe Oleracea M.) E Manga (Mangifera Indica L.) Adicionados De Lactobacillus Acidophilus) La-3)'	The study of plant matrix as a vehicle for the addition of lactic acid bacteria (LAB) aiming at the development of new products with probiotic characteristics has intensified in recent years. These non-dairy foods with functional properties resulting from the addition of such cultures present an alternative to reach a wider range of consumers, including those with lactose intolerance, dyslipidemi…	2018	Dissertation	The Work Is Not Authorized for Disclosure	Capes
Luczynski, Miroslawa	Estudo Da Viabilidade Econômica Para A Utilização Da Semente Da Euterpe Oleracea Mart. (Açaí) Como Recurso Energético'		2008	Dissertation		Capes
Lugon M.D., Dos Santos P.H.D., Oliveira P.V., De Almeida F.A.N., Luber J., Forzza R.C., Jardim M.A.G., Paneto G.G.	Is Your Açaí Really From Amazon? Using Dna Barcoding To Authenticate Commercial Products.	Açaí is an Amazon superfruit with antioxidant and anti-inflammatory properties used in the preparation of energy drinks consumed mainly in Brazil and lately exported to the whole world. It is obtained from two palm species, Euterpe oleracea (mainly) and Euterpe precatoria (secondarily). However, it may be mistaken with the fruit of a non-Amazon sister species (Euterpe edulis), called juçara, due …	2021			Scopos
Lugon, Magda Delorence.	Análise Genética Molecular Para Identificação De Açaí E Juçara Em Amostras Comerciais Por Dna Barcoding E High Resolution Melting'		2021	Thesis	The Work Is Not Authorized for Disclosure	Capes
Lugon, Md; Dos Santos, Phd; Oliveira, Pv; De Almeida, Fan; Luber, J; Forzza, Rc; Jardim, Mag; Paneto, Gg	Is Your Acai Really From Amazon? Using Dna Barcoding To Authenticate Commercial Products	Acai is an Amazon superfruit with antioxidant and anti-inflammatory properties used in the preparation of energy drinks consumed mainly in Brazil and lately exported to the whole world. It is obtained from two palm species, Euterpe oleracea (mainly) and Euterpe precatoria (secondarily). However, it may be mistaken with the fruit of a non-Amazon sister species (Euterpe edulis), called jucara, due …	2021	Http://Dx.Doi.Org/10.1007/S12161-021-01998-2		Wos
Luiz Antonio Bernardes Filho	Perfil Econômico E Análise Da Qualidade Do Fruto E Polpa De Açaí (Euterpe Precatoria Mart.) Comercializados Em Manaus, Amazonas	Açaí has been undergoing structural changes in its production and marketing system, as well as in its consumption patterns. Therefore, it is necessary to seek quality standards that meet market specifications and requirements and, at the same time, guarantee the supply and public health of end consumers. This study aimed to update the economic profile of the açaí fruit (E. precatoria Mart. and E.…	2021	Dissertation	The Work Is Not Authorized for Disclosure	Capes
Lunz, A. M. P.; Almeida, U. O. De; Andrade Neto, R. De C.	Plantio De Açaizeiro Consorciado Com Bananeira: Uma Alternativa De Renda Para O Agricultor Familiar.		2016			Embrapa
Lunz, A. M. P.; Araújo, C. S. De; Andrade Neto, R. De C.; Costa, V. L. Da; Lima, M. S. De; Cardoso, I. V.; Barbosa, V. Da S.; Carneiro, J. C.; Lessa, L. S.	Sombreamento Para Estabelecimento De Açaizeiro-Solteiro Em Campo.		2022			Embrapa
Lunz, A. M. P.; Oliveira, M. Do S. P. De; Mesquita, J. F. B. De; Machado, M. L. C.; Silva Junior, E. C. Da.	Avaliação Do Crescimento De Açaizeiro (Euterpe Oleraceae Mart.) No Estado Do Acre.		2012			Embrapa
Lustosa, Tamara Nayanne Matos.	Caroço De Açaí (Euterpe Oleracea Mart.) Como Aditivo Na Ensilagem De Panicum Maximum Cv. Mombaça'	Tropical grasses harvested at the point of maximum productivity without compromising nutritional value present high moisture content, which can compromise the ensilage process. The use of a moisture-sequestering additive may be an alternative. The objective of this study was to evaluate the potential of açaí seeds as a moisture-sequestering additive in Mombaça grass silage, and its potential use …	2019	Dissertation	The Work Has Authorized Disclosure	Capes
Luz, Janaina Barros	Adição De Extrato De Açaí Ao Diluente De Criopreservação Do Sêmen De Touros'	The sperm cell cryopreservation process is an important biotechnique for animal reproduction, as it ensures the rapid diffusion of material with high genetic merit. However, sperm are exposed to negative effects on their structure and functionality, mainly caused by the excess production of reactive oxygen species during cryopreservation. Additionally, there are differences in sperm cell sensitiv…	2018	Dissertation	The Work Has Authorized Disclosure	Capes
Luz, Kilvia Cristina Amaral Da; Voese, Simone Bernardes; Krespi,Nayane Thais Kresp	Custos De Produção Do Açaí: Um Estudo Em Municípios Da Região Norte Do Brasil	Açaí, a product of an Amazonian palm tree, has great economic and social relevance in the Northern Region of Brazil, due to its capacity to generate employment for riverside communities and the ecological character of Non-Timber Forest Products (NTFP). Some regions tend to be more productive compared to others, this is due to investments in technologies, use of irrigation and transport logistics …	2021	Congress		Embrapa
Macedo, Eunice Goncalves.	Morfologia Do Desenvolvimento Da Inflorescência De Euterpe Oleracea Martius (Arecaceae- Arecoideae)	Palm trees are plants with unique morphological characteristics. They are important to the economy of Pará, and provide products that are used in various sectors of the state. Euterpe oleracea Martius (açaí) has emerged in recent years as a supplier of products for export and, therefore, has aroused interest in domesticating it to meet local and international demand. The study of the biological a…	2020	Thesis	The Work Is Not Authorized for Disclosure	Capes
Macedo, Luciano Pacelli M. De	Diversidade De Formigas Edáficas (Hymenoptera: Formicidae) Em Fragmentos Da Mata Atlântica Do Estado De São Paulo'		2005	Thesis		Capes
Machado, Alencar Kolinski.	Propriedades Neurofarmacológicas Da Euterpe Oleracea: Estudo In Vitro Do Potencial Uso No Tratamento De Doenças Psiquiátricas'	Introduction: Neuropsychiatric diseases, such as bipolar disorder, have a very complex pathophysiology. Diagnosis and the choice of an effective treatment are often difficult to achieve. Studies related to the causal mechanisms are currently being developed and may be directed towards the discovery of new biomarkers characteristic of mental illnesses. Some studies describe the existence of a stro…	2017	Thesis	The Work Has Authorized Disclosure	Capes
Machado, Ana Carolina Henriques Ribeiro.	Desenvolvimento E Avaliação Da Incorporação E Liberação De Óleo De Açaí Em Hidrogéis De Poli(N-Vinil-2-Pirrolidona)		2010	Dissertation		Capes
Machado, Cintia Cristina Da Silva.	Aplicação Da Polpa De Juçara Em Gelado Comestível Probiótico E Atividade Antioxidante'	The juçara palm (Euterpe edulis Martius) is a native species of the Brazilian Atlantic Forest used for extracting hearts of palm and also obtaining fruits for pulp production. The use of pulp can ensure the sustainability of local agriculture and, when used in human nutrition promoted by a national school feeding program, contribute to the conservation of the species. The main objective of this w…	2019	Dissertation	The Work Has Authorized Disclosure	Capes
Machado, Fernanda De Souza.	Efeito Protetor Da Polpa Congelada De Açaí Sobre O Perfil Oxidativo E Inflamatório Em Cérebro De Ratos No Modelo Experimental De Encefalopatia Hepática'	Acai, a fruit of the species Euterpe oleracea Mart., popularly known as açaí, presents health benefits associated with its high antioxidant capacity, phytochemical composition, nutritional and sensory value, and its pulp has been the target of some studies due to these characteristics. Therefore, the objective of this study was to evaluate the protective effect of frozen açaí pulp on some oxidati…	2015	Dissertation	The Work Has Authorized Disclosure	Capes
Machado, Leonard Campos Avellar.	Biofertilizante De Fossa Séptica Biodigestora No Crescimento Inicial De Mudas Da Palmeira Juçara (Euterpe Edulis Mart.)'	Alternative domestic sewage treatment systems are tools that, if used correctly, can solve problems caused by sewage and also enable the generation of inputs for agricultural production. In this study, the biodigester septic tank was chosen, a social technology that aims to treat sewage through anaerobic fermentation. This alternative prevents diseases, protects the water table and also has the p…	2019	Dissertation	The Work Has Authorized Disclosure	Capes
Machado, Marcella De Lucena.	Efeito Do Extrato De Euterpe Oleracea Mart. E Do Treinamento Físico Sobre As Alterações Metabólicas E Do Tecido Adiposo Associadas À Obesidade Induzida Por Dieta Hiperlipídica Em Ratos Sprague-Dawley'	Obesity is a serious metabolic disorder and is well known as a risk factor for a large number of chronic diseases related to lifestyle. The progression of obesity is linked to multiple factors, such as environment, lifestyle and a genetic component. Evidence suggests that a diet rich in polyphenols may be involved in protecting against cardiovascular and metabolic risk, since they have vasodilato…	2022	Dissertation	The Work Is Not Authorized for Disclosure	Capes
Machado, Maria Elisa Russo Mafra.	Açaí (Euterpe Precatoria Mart.) Da Amazônia Central: Efeitos Do Agroextrativismo Nos Meios De Vida De Seus Protagonistas'	The use of Non-Timber Forest Products (NTFPs) as a means of achieving conservation (rational use of natural resources) is a strategy that has been widely developed. Açaí is an NTFP whose consumption has increased considerably, both nationally and worldwide. Açaí has a strong cultural value for communities that traditionally use this fruit, but the increase in demand impacts its commercial value, …	2020	Dissertation	The Work Has Authorized Disclosure	Capes
Machado, Ricardo Lucas Bastos.	Caracterização Do Sistema Agroextrativista Familiar Do Açaizeiro Nativo (Euterpe Oleracea Mart.), Da Comunidade Quilombola São Maurício, Alcântara, Maranhão.		2008	Dissertation		Capes
Madalao, Marina Carvalho Martins.	Estudo De Parâmetros De Extração De Polifenois E Antocianinas De Jussara (Euterpe Edulis Martius)	The color of a product influences its acceptance, and to intensify or impart color to products, natural or artificial dyes are added. Anthocyanins are natural pigments found widely in flowers and fruits, and in addition to their attractive color, they have potential health benefits due to their antioxidant, anticarcinogenic and antiviral action. Jussara (Euterpe edulis Martius), the fruit of the …	2016	Dissertation	The Work Is Not Authorized for Disclosure	Capes
Mady, Francisco Tarcísio Moraes.	Aspectos Da Anatomia Do Estipe De Euterpe Oleracea Mart. (Arecaceae): Palmeira Utilizada Em Sistemas Agroflorestais'		2003	Dissertation		Capes
Mafei, Rodolpho Antunes.	Dinâmica Populacional De Euterpe Edulis Martius Em Floresta Ombrófila Densa No Sul Da Bahia.		2011	Dissertation		Capes
Magalhaes, Gabriella Leite	Qualidade De Surimi De Aparas De Pirarucu (Arapaima Gigas) E De Encapsulado Do Extrato Da Polpa De Açaí (Euterpe Oleracea)	The use of by-products generated by the rice industry, fish filleting, and the use of fruit pulp as a natural antioxidant is a way to add value to products, with a health appeal. The objectives of this study were: to evaluate how the variables, washing cycle, addition of rice flour (%) and gelatinization temperature (ºC) influenced surimi, with evaluation of the parameters of yield, moisture, pro…	2021	Dissertation	The Work Is Not Authorized for Disclosure	Capes
Magalhaes, Renata Da Silva	Extração Convencional De Inulina Do Caroço Torrado De Açaí (Euterpe Oleracea Mart.)	The consumption of açaí-based products (Euterpe oleracea Mart.) in Brazil and in several other countries is becoming increasingly popular. This increase in production consequently generates an increase in the amount of waste with environmental impacts caused by inadequate disposal. Thus, there is a great demand for the development of processes aimed at the use of this waste, such as the byproduct…	2023	Dissertation	The Work Is Not Authorized for Disclosure	Capes
Magalhaes, Talita Alves Faria Martins.	Efeito De Uma Suplementação Com Polpa De Açaí (Euterpe Oleracea Martius) Em Camundongos Balb/C Com Mucosite Intestinal Induzida Por 5-Fluorouracil'	INTRODUCTION: Intestinal mucositis (IM) caused by antineoplastic chemotherapy is characterized by an inflammatory process of the mucosa and can occur in more than 80% of oncotherapy patients treated with 5-fluorouracil (5-FU), a drug commonly used in this context. To date, there is no approved therapy for this condition. Several studies have demonstrated the antioxidant and anti-inflammatory effe…	2018	Dissertation	The Work Is Not Authorized for Disclosure	Capes
Magalhaes, Talita Alves Faria Martins.	Efeito De Uma Suplementação Com Polpa De Açaí (Euterpe Oleracea Martius) Em Camundongos Balb/C Com Mucosite Intestinal Induzida Por 5-Fluorouracil'	INTRODUCTION: Intestinal mucositis (IM) caused by antineoplastic chemotherapy is characterized by an inflammatory process of the mucosa and can occur in more than 80% of oncotherapy patients treated with 5-fluorouracil (5-FU), a drug commonly used in this context. To date, there is no approved therapy for this condition. Several studies have demonstrated the antioxidant and anti-inflammatory effe…	2018	Dissertation		Capes
Magalhaes, Thalita Sevia Soares De Almeida	Complexos De Inclusão Do Óleo De Euterpe Oleracea Mart. Em (Β-) E (Hpβ-) Ciclodextrinas E Ação Antioxidante, Anti-Inflamatória E Modulatória Antibacteriana'	Euterpe oleracea Mart. oil (EOO), known as açaí oil, is commonly used in the food and cosmetics industries. Important biological activities are inferred from EOO; however, its use in the pharmaceutical industry is limited due to its physicochemical properties. Inclusion complexes have been used to increase solubility, stability and biological activities of vegetable oils. Therefore, the objective…	2020	Thesis	The Work Is Not Authorized for Disclosure	Capes
Mantovani, Adelar.	Fenologia E Aspectos Da Biologia Floral De Uma População De Euterpe Edulis Martius Na Floresta Atlântica Do Sul Do Brasil		1998	Dissertation		Capes
Marco, Henriette Marcondes Fonseca De.	Valorização Do Fruto Da Jussara (Euterpe Edulis Martius): Aplicação Em Formulações Cosméticas'	INTRODUCTION: The use of anthocyanin-rich fruits in cosmetics can, in addition to adding interesting properties, promote the sustainable use of natural resources. Anthocyanins are found in various fruits, flowers and vegetables, have antioxidant action and have coloring properties. Extracts obtained from the fruits of the Jussara palm (Euterpe edulis Martius), which are abundant in anthocyanin co…	2017	Dissertation	The Work Is Not Authorized for Disclosure	Capes
Marcondes, Melissa Dimocostas.	Estudo De Caso Sobre O Uso Dos Frutos Da Palmeira Juçara Na Serrinha Do Alambari/Resende/Rj Em Função Do Manejo	This study aims to identify the different uses for the fruits of the juçara palm (Euterpe edulis Martius) in Serrinha do Alambari/Resende/RJ, as well as to collect data on the production and quality of the fruits according to management. To this end, a survey was first carried out among local collectors on the different uses given to the fruits and the total amount of fruits extracted in 2019. Su…	2020	Dissertation	The Work Has Authorized Disclosure	Capes
Marenzi, Rosemeri Carvalho.	Ecologia Da Paisagem De Um Fragmento Costeiro: Subsídio À Conservação Da Biodiversidade'		2004	Thesis		Capes
Marinho, Julia Fernanda Urbano	Desenvolvimento E Avaliação De Sorbets Probióticos E Simbióticos Elaborados Com Polpa De Juçara (Euterpe Edulis)	The objective of this study was to develop and evaluate different formulations of probiotic and symbiotic sorbets based on juçara pulp (Euterpe edulis), in order to combine the beneficial health effects of the phenolic compounds of this fruit with the benefits of probiotics and prebiotics. For this purpose, the microorganisms L. acidophilus and L. paracasei and polydextrose fiber were used, in ad…	2016	Dissertation	The Work Has Authorized Disclosure	Capes
Marinho, Mauricio De Alcantara	Conflitos E Possíveis Diálogos Entre Unidades De Conservação E Populações Camponesas : Uma Análise Do Parque Estadual Intervales E O Bairro Do Guapiruvu (Vale Do Ribeira/Sp).'		2007	Dissertation		Capes
Mariquito, Anderson.	Avaliação Da Atividade Alelopática, Antioxidante, Fotoprotetora E Análises Fitoquímicas Do Extrato De Folhas De Euterpe Edulis Martius.	Euterpe edulis Martius (Juçara Palm) is a native Brazilian palm tree (Arecaceae), about which there are very few reports regarding its biological activity and chemical composition. The objective of this research was to perform bioprospecting and evaluate the biological potential of the ethanolic extract of Euterpe edulis Martius leaves and its fractions: hexane, dichloromethane, ethyl acetate, bu…	2020	Thesis	The Work Is Not Authorized for Disclosure	Capes
Marmolejo D., Montes M.E., Bernal R.	Amerindian Names Of Colombian Palms (Palmae) [Nombres Amerindios De Las Palmas (Palmae) De Colombia].	glossary of 1276 Amerindian names or name variants of palms is presented, representing at least 121 species in 64 aboriginal languages of Colombia. The species with documented names in the largest number of languages are Bactris gasipaes, Oenocarpus bataua, Mauritia flexuosa, Euterpe precatoria, and Astrocaryum chambira, which are five of the most used palms in South America. The languages with t…	2008			Scopos
Marmolejo Diana; Montes María Emilia; Bernal Rodrigo.	Amerindian Names Of Colombian Palms (Palmae).	glossary of 1276 Amerindian names or name var "iants of palms is presented, representing at least 121 species in 64 aboriginal languages of Colombia. The species with documented names in the largest number of languages are Bactris gasipaes, Oenocarpus bataua, Mauritia flexuosa, Euterpe precatoria, and Astrocaryum chambira, which are five of the most used palms in South America. The languages with…	2008			Scielo
Marques, Maria Jose.	Distribuição Natural, Caracterização Genética Populacional E De Híbridos Interespecíficos Entre Euterpe Precatoria Mart. E Euterpe Oleracea Mart.	In the Amazon region, the species Euterpe oleracea Mart. and Euterpe precatoria Mart. are the most economically exploited, both for the extraction of palm hearts and for the production of pulp. These species are found throughout the Amazon basin. The occurrence of hybridization between them may be due to the geographic distribution of their populations, including sympatry zones and the open polli…	2022	Thesis		Capes
Mart?Nez A.M., Hernández M.S., Fernández-Trujillo J.P.	Non-Thermal Concentration Methods For Amazonian Fruits.	The traditional thermal concentration methods used in the elaboration of concentrated fruit juices remarkably affect the sensory characteristics and nutritional value of final products, especially for highly thermolabile compounds. The present study evaluated the effect of the use of alternative thermal concentration methods, such as cryoconcentration and partial spray drying, on the conservation…	2020			Scopos
Martinez A., Calderón M.L., Hernández M.S.	A Process For Obtaining Dehydrated Açaí Pulp To Preserve Its Functional Characteristics	The açaí (Euterpe precatoria Mart) is a neotropical palm from the Colombian Amazon region of great appreciation in the food, cosmetic and pharmaceutical industry that represents part of the economic livelihood of indigenous communities. Açaí pulp contains bioactive flavonoids and anthocyanins that make its use increasingly widespread in product development. One of the main drawbacks associated wi…	2022			Scopos
Martinez, Am; Hernandez, Ms; Fernandez-Trujillo, Jp	Non-Thermal Concentration Methods For Amazonian Fruits	The traditional thermal concentration methods used in the elaboration of concentrated fruit juices remarkably affect the sensory characteristics and nutritional value of final products, especially for highly thermolabile compounds. The present study evaluated the effect of the use of alternative thermal concentration methods, such as cryoconcentration and partial spray drying, on the conservation…	2020	Http://Dx.Doi.Org/10.17660/Actahortic.2020.1274.17		Wos
Martinez, Luciana De Simoni.	Processamento Da Polpa De Jussara (Euterpe Edulis Martius) Para Concentração De Antocianinas E Extração Do Óleo.		2012	Dissertation		Capes
Martinot J.F., Pereira H.S., Da Silva S.C.P.	Coletar Ou Cultivar: As Escolhas Dos Produtores De Açaí-Da-Mata (Euterpe Precatoria) Do Amazonas.	The growing market demand for non-timber forest products offers an economic development opportunity that could combine productive social inclusion of family farmers to the conservation of forest ecosystems. However, the increase in production may mean the replacement of extractive forest management by monocultures, nullifying its positive effects on the conservation of forests. We attempted to id…				Scopos
Martinot, Jan Feldmann	Manejo Agro-Extrativista Do Açaí-Da-Mata Na Amazônia Central		2013	Dissertation		Embrapa
Martinot, Jan Feldmann; Pereira, Henrique Dos Santos; Silva, Suzy Cristina Pedroza Da	Coletar Ou Cultivar: As Escolhas Dos Produtores De Açaí-Da-Mata (Euterpe Precatoria) Do Amazonas.	Abstract: The growing market demand for non-tim "ber forest products offers an economic development opportunity that could combine productive social inclusion of family farmers to the conservation of forest ecosystems. However, the increase in production may mean the replacement of extractive forest management by monocultures, nullifying its positive effects on the conservation of forests. We att…	2017			Scielo
Martins, Carmen Grasiela Dias.	Dinâmica Espaço-Temporal Da Umidade Do Solo Cultivado Em Dois Sistemas De Plantio De Açaizeiro No Nordeste Paraense'	The açaí palm (Euterpe oleracea Mart.) is a native palm tree of the Amazon biome, naturally occurring in floodplain areas, with extensive extractive exploitation and seasonal production concentrated in the period with the lowest rainfall in the region. With the growing demand for the fruit pulp in national and international markets, production has expanded to dry land areas, but there are still m…	2020	Dissertation	The Work Is Not Authorized for Disclosure	Capes
Martins, Isabelle Christine Vieira Da Silva.	Efeitos Da Suplementação Com Açaí Clarificado (Euterpe Oleracea Mart.) Sobre Marcadores De Estresse Oxidativo Em Pacientes Com Doença Renal Crônica Em Hemodiálise'	Patients with chronic kidney disease (CKD) on hemodialysis (HD) present a condition characterized by reduced antioxidant enzymes and increased production of free radicals, which are strongly associated with cardiovascular complications. Thus, several therapeutic strategies have been used to reduce excess oxidative stress in these patients. In this sense, research with the Amazonian fruit Euterpe …	2019	Thesis	The Work Has Authorized Disclosure	Capes
Martins, Rafael.	Florística, Estrutura Fitossociológica E Interações Interespecíficas De Um Remanescente De Floresta Ombrófila Densa Como Subsídio Para A Recuperação De Áreas Degradadas Pela Mineração De Carvão, Siderópolis, Sc'		2005	Dissertation		Capes
Martins, Renata Corrêa.	Arecaceae (Palmae) No Distrito Federal, Brasil		2000	Dissertation		Capes
Martins, Renata Corrêa.	A Família Arecaceae (Palmae) No Estado De Goiás: Florística E Etnobotânica'		2012	Thesis		Capes
Martorano, Pedro Guerreiro.	Avaliação Estrutural De Uma Floresta De Várzea Localizada Na Área De Influência Da Macrodrenagem, Bacia Do Una, Na Região Urbana De Belém		2000	Dissertation		Capes
Matheus, Maria Eline.	Ação Inibitória De Substâncias Sintéticas E Obtidas De Produtos Naturais Sobre Mediadores Inflamatórios E Carcinogênicos.		2007	Thesis		Capes
Mathias, Livia Maria Beraldo Simoes.	Avaliação Dos Efeitos Do Açaí (Euterpe Oleracea Mart.) Sobre A Cardiotoxicidade Aguda Induzida Pela Doxorrubicina Em Ratos'	Introduction: Doxorubicin is a widely used chemotherapeutic agent, but its most serious side effect is cardiotoxicity. Myocardial injury begins immediately after drug infusion and is mediated by oxidative injury, increased apoptosis, and activation of metalloproteinases. Açaí is a fruit rich in anthocyanins, which has a high antioxidant and anti-inflammatory effect. The aim of this study was to e…	2017	Dissertation	The Work Has Authorized Disclosure	Capes
Matos, Claudia De Queiroz Blair Goncalves E.	ProjeçÃO De CenáRios Para O Mercado Do AçAí (Euterpe Precatoria Martius) No Estado Do Amazonas.'	This study analyzes the production of açaí (Euterpe precatoria Martius) in the state of Amazonas and aims to define its market structure and economic behavior. Estimates will be made from temporal observations of secondary data on quantities produced, prices charged and respective growth rates, from 2001 to 2015. Econometric instruments were applied to identify the correlation between endogenous …	2017	Thesis		Capes
Matos, Robert Saraiva.	Caracterização Superficial De Biofilmes De Kefir Associado Ao Extrato De Açaí (Euterpe Oleracea Mart.) E De Cupuaçu (Theobroma Grandiflorum Shum)'	In this study, the surface characterization of kefir biofilms, kefir with Cupuaçu extract (Theobroma grandiflorum Shum) and kefir with Açaí extract (Euterpe oleracea Mart.) obtained from the inoculation of kefir grains in a brown sugar solution was performed. Four tests were performed to obtain the biofilms; in these, biofilms without kefir, kefir biofilms, kefir biofilms with Cupuaçu extract and…	2015	Dissertation	The Work Has Authorized Disclosure	Capes
Matos, Wolney Heleno De.	Fragmentos Florestais Em Londrina, Paraná: Qualidade Ambiental E Conservação'		2006	Dissertation		Capes
Mattos, Mariana Monteiro Guilherme.	Extração De Procianidinas Da Semente De Açaí (Euterpe Oleracea Mart.) E Sua Conversão Em Produtos De Maior Valor Agregado	The açaí seed is a residue from pulp production, representing 85% of the fruit mass. With the increase in fruit production, more than 1.4 million tons of seeds accumulate annually, generating a serious environmental problem. In order to take advantage of this residue, studies by our group identified type B procyanidins as the main metabolites in the seed extract. Type B procyanidins differ from t…	2022	Dissertation	The Work Has Authorized Disclosure	Capes
Maués, Bernardo Antonio Rodrigues.	Composição Florística E Estrutura Do Estrato Inferior De Floresta De Várzea Estuarina Na Área De Proteçãoambiental Ilha Do Combu, Belém-Pa, Brasil'		2009	Dissertation		Capes
Maues, Tamara Dantas.	Investigação Do Efeito Neuroprotetor Do Açaí (Euterpe Oleracea) Sobre As Alterações Eletrofisiológicas Visuais E Comportamentais De Ratos Wistar Com Retinopatia Diabética Induzida	Diabetes mellitus is currently considered a global public health problem. The disease is described as a metabolic disorder of multiple etiologies, characterized by chronic hyperglycemia and absolute or relative deficit in insulin secretion or action, which result in microvascular and neural alterations triggering several complications. Diabetic retinopathy is considered one of the main complicati…	2018	Dissertation	The Work Is Not Authorized for Disclosure	Capes
Mayerhofer, Jessica Attina.	Efeito Do Extrato De Euterpe Oleracea Mart.(Açaí) Sobre As Alterações Metabólicas E Histológicas Do Tecido Adiposo De Camundongos Obesos'	Obesity is a chronic and multifactorial disease in which the excessive accumulation of adipose tissue causes the emergence of low-grade systemic and chronic inflammation, causing several health risks. In search of drugs that act in a less harmful way to the body, the literature has been showing studies on foods rich in polyphenols and natural compounds. Suggesting that frequent consumption of foo…	2021	Dissertation	The Work Is Not Authorized for Disclosure	Capes
Mazuco, Renata Alves.	Avaliação Da Estabilidade Química Dos Constituintes Bioativos Do Fruto Do Palmiteiro Juçara (Euterpe Edulis Martius) Após Microencapsulação'	The juçara palm (Euterpe edulis Martius) is native to the Atlantic Forest. Its fruit produces an intense violet-colored pulp when ripe. This color is associated with the presence of anthocyanins, which are natural pigments with low stability and undergo degradation due to factors such as light, oxygen and temperature. Microencapsulation is a technique that can provide protection to these compound…	2015	Dissertation	The Work Is Not Authorized for Disclosure	Capes
Medaglia, Vicente Rahn.	Filosofia Do Meio Ambiente E Gestão Compartilhada Da Biodiversidade Da Mata Atlântica: Debates Públicos Sobre A Coleta De Frutos Da Palmeira-Juçara No Rio Grande Do Sul		2010	Dissertation		Capes
Meira, R. O.; Ferreira, J. C. B.; Silva-Cardoso, I. M. De A.; Scherwinski-Pereira, J. E.	Germinação E Desenvolvimento Inicial In Vitro De Embriões Zigóticos De Euterpe Precatoria Mart.		2019			Embrapa
Meira, R. O.; Oliveira, W. R. B.; Lelis, T. M.; Ferreira, J. C. B.; Silva-Cardoso, I. M. De A.; Scherwinski-Pereira, J. E.	Análise Quantitativa De Proteínas Solúveis Totais (Pst) Em Explantes De Diferentes Palmeiras Utilizadas Na Embriogênese Somática.		2019			Embrapa
Meireles, Rubens De Oliveira.	Limitações Nutricionais Para O Cultivo Açaizeiro (Euterpe Oleraceaer, Mart.) Em Latossolo Amarelo Textura Média, Estado Do Pará.		2003	Dissertation		Capes
Melito, Melina Oliveira.	Efeitos Da Fragmentação Florestal Na Predação De Sementes E Estrutura Populacional De Euterpe Edulis Mart. No Sul Da Bahia, Brasil		2011	Dissertation		Capes
Mello, Marcelo Aiub De.	Estrutura Populacional De Palmiteiro (Euterpe Edulis Martius), Em Fragmentos Da Floresta Ombrófila Densa No Nordeste Do Rio Grande Do Sul		1998	Dissertation		Capes
Mello, Tamyris De	Desenvolvimento, Maturação E Germinação In Vitro De Sementes, E Embriogênise Somática De Euterpe Edulis Martius'	The species Euterpe edulis Martius is a palm tree belonging to the Arecaceae family, popularly known as juçara, and is widely distributed in the Atlantic Forest. In recent decades, this palm tree has been exploited for its heart of palm, and due to the fact that it shoots and propagates solely by seeds, the species is threatened with extinction. Its seeds are recalcitrant and their germination is…	2022	Thesis	The Work Has Authorized Disclosure	Capes
Mello, Tamyris De.	Desenvolvimento, Maturação E Germinação In Vitro De Sementes, E Embriogênise Somática De Euterpe Edulis Martius	The species Euterpe edulis Martius is a palm tree belonging to the Arecaceae family, popularly known as juçara, and is widely distributed in the Atlantic Forest. In recent decades, this palm tree has been exploited for its heart of palm, and due to the fact that it shoots and propagates solely by seeds, the species is threatened with extinction. Its seeds are recalcitrant and their germination is…	2022	Thesis	The Work Has Authorized Disclosure	Capes
Melo, Carolinne Maia.	Uso Da Diversidade Molecular Para Manejo E Conservação De Açaizeiro	The açaí palm (Euterpe precatoria) is the most widely harvested non-timber forest product in Brazil. It has great economic potential and its fruits are exported to several countries, as it is an energy drink with anti-aging properties and bioactive compounds. The state of Acre has the fourth largest production in Brazil, with emphasis on the municipality of Feijó. Its exploitation is based on ext…	2021	Dissertation		Capes
Melo, Emanoel Do Espírito Santo Mendes De.	Avaliação Do Conteudo Orgânico E Mineral De Polpa De Juçara (Euterpe Edulis Martius) Submetido Ao Congelamento Lento E Rápido.		2012	Dissertation		Capes
Melo, Gisely Da Silva.	Produtividade E Sustentabilidade Do Cultivo De Açaizeiro (Euterpe Precatoria) No Município De Humaitá – Amazonas.	Açaí is economically, socially and environmentally important in the Amazon. Its production is basically carried out through extractivism, which demands a large contingent of labor and requires skill for handling and harvesting the fruits, and is generally the main source of income for extractivists. The scarcity of scientific data related to the cultivation of the açaí tree of the Euterpe precato…	2022	Dissertation	The Work Has Authorized Disclosure	Capes
Melo, Israell Ricardo De.	Análise Fotossintética E Fisiológica De Plantas Jovens De Duas Espécies De Açaizeiro Da Amazônia Sob Deficiência Hídrica'	MELO, Israell Ricardo de. Universidade Federal do Acre, February 2019. Photosynthetic and physiological analysis of young plants of two species of açaí palm from the Amazon under water deficit. Advisor: Marcio de Oliveira Martins. The açaí palm is a tropical, perennial palm tree native to Brazil that occurs in the North and Southeast regions of the country. Belonging to the Arecaceae family, it i…	2019	Dissertation	The Work Has Authorized Disclosure	Capes
Mendes, Bruna Cunha.	Efeito Do Consumo Agudo Do Suco Do Fruto Juçara (Euterpe Edulis Martius) Sobre Marcadores Inflamatórios Antes E Após Uma Sessão De Exercício Intervalado De Alta Intensidade: Um Ensaio Clínico Randomizado Unicego Cross-Over'		2019	Dissertation	The Work Is Not Authorized for Disclosure	Capes
Mendes, Eduardo Teles Barbosa	Implications Of Forest Reduction On Population Parameters Of A Palm Species From The Brazilian Atlantic Forest'	Currently, human impacts are the main causes of changes in ecosystems around the world. One of the most severe impacts is deforestation, which has transformed preserved forests into areas available for human activities, such as agricultural fields, pastures and urban areas. As a result, most of the remaining forests still preserved are composed of fragments with a small area and a high degree of …	2021	Dissertation	The Work Is Not Authorized for Disclosure	Capes
Mendes, Elydia Paulina Campanholo Busetti.	Composição Química De Espécies Vegetais Em Sistemas Várzea-Estuário-Mangue. Igarapé-Anani (Icoaraci, Belém/Pa).'		2000	Dissertation		Capes
Mendes, N. V. B.; Nascimento, W. M. O. Do; Tavares, R. F. De M.; Malcher, D. J. Da P.	Diferentes Doses De Cama De Aviário Para Formação De Mudas De Açaí-Do-Amazonas (Euterpe Precatória Mart.).		2014			Embrapa
Mendes, Selvina Deborah Souza.	Desenvolvimento De Massas De Pães Congeladas Tipo Forma Integrais Adicionados De Faseolamina (Phaseolus Vulgaris) E Açaí (Euterpe Oleracea Mart.)'	The search for healthier foods with functional claims is gaining momentum in the Brazilian market due to their importance in combating certain diseases, such as diabetes and hypertriglyceridemia, which has led to the production of foods with functional claims increasing. In this sense, this study aimed to evaluate the technological and nutritional potential of phaseolamin and açaí powder as funct…	2022	Dissertation	The Work Has Authorized Disclosure	Capes
Mendoza W.Q., Díaz-Salcedo R.O., Hernández-Gómez M.S.	Design And Development Of A Mixed Alcoholic Beverage Kinetics Using Asaí (Euterpe Precatoria) And Copoazú (Theobroma Grandiflorum) [Diseño Y Desarrollo De Una Cinética De Bebida Alcohólica Mixta De Asaí (Euterpe Precatoria) Y Copoazú (Theobroma Grandiflorum)].	Copoazú (Theobroma grandiflorum), a fruit from the same genus as cacao, and asaí (Euterpe precatoria) a palm fruit, both of Amazonian origin, could promote local economic growth through fruit processing to increase the added value. This study aimed to identify the kinetics of alcoholic fruit beverages made from copoazú and asaí pulp or seeds, i.e., the fermentation kinetics in the case of copoazú…	2022			Scopos
Mendoza, J. G. M.	Estádio De Maturação Do Fruto E Composição Do Meio De Cultura No Desenvolvimento De Embriões Zigóticos E Estabelecimento In Vitro De Euterpe Precatoria Mart. E E. Oleracea Mart.		2018			Embrapa
Mendoza, Jeyson Gary Miranda	Estádio De Maturação Do Fruto E Composição Do Meio De Cultura No Desenvolvimento De Embriões Zigóticos E Estabelecimento In Vitro De Euterpe Precatoria Mart. E E. Oleracea Mart.'	In vitro zygotic embryo culture is an important technique for understanding the physiology of embryonic development, asexual reproduction, and ex situ germplasm exchange and preservation. The present study aimed to establish a protocol for in vitro zygotic embryo development and plant formation of Euterpe precatoria and E. oleracea. The treatments, arranged in a completely randomized design, 2 x …	2018	Dissertation		Capes
Mendoza, Maria Del Pilar Garcia.	Aproveitamento Do Resíduo Industrial De Juçara (Euterpe Edulis Mart.): Um Estudo De Diferentes Técnicas De Extração De Compostos Fenólicos E Antocianinas Usando Altas Pressões.'	There is currently great interest in the search for new sources of natural pigments that can, through consumption, make the diet more functional and healthy. Juçara (Euterpe edulis Mart.), a fruit from the Brazilian Atlantic Forest, has attracted the attention of researchers because it contains a high quantity of bioactive compounds that are beneficial to health. Among these compounds, anthocyani…	2016	Dissertation	The Work Is Not Authorized for Disclosure	Capes
Meneguetti, N. F. S. P.; Siviero, A.	Potencial Biotecnológico De Espécies Vegetais Oleaginosas Ocorrentes Em Comunidades Extrativistas Do Acre.		2019			Embrapa
Menezes, Ellen Mayra Da Silva.	Açaí (Euterpe Oleracea, Mart.): Qualidade, Perfil Sensorial E Estudo De Consumidor.		2011	Thesis		Capes
Menezes, José Maria Thomaz.	Aspectos Silviculturais De Componentes Arbóreos De Sistemas Agroflorestais No Norte De Rondônia.'		2003	Thesis		Capes
Menezes, R. De O.; Oliveira, M. Do S. P. De.	Estudos Preliminares Para Obtenção De Híbridos Interespecíficos De Açaizeiro (Euterpe Spp).		2009			Embrapa
Mengardo, Ana Luisa Tondin.	Subsídios Para O Manejo Da Invasão Biológica De Uma Palmeira Em Áreas De Mata Atlântica'		2011	Dissertation		Capes
Mesa L., Galeano G.	Palms Uses In The Colombian Amazon [Usos De Las Palmas En La Amazonia Colombiana].	We provide a synopsis of the current state of knowledge on the use of palms by indigenous peoples in the Colombian Amazon. Thirty-six of the 41 indigenous groups inhabiting the Colombian Amazon use palms. We record a total of 82 useful palm species (78% of the total palm species occurring in the region) which are employed in 165 uses in eight use categories. A catalogue with detail information of…	2013			Scopos
Mesa Laura; Galeano Gloria	Palms Uses In The Colombian Amazon.	We provide a synopsis of the current state of k "nowledge on the use of palms by indigenous peoples in the Colombian Amazon. Thirty-six of the 41 indigenous groups inhabiting the Colombian Amazon use palms. We record a total of 82 useful palm species (78% of the total palm species occurring in the region) which are employed in 165 uses in eight use categories. A catalogue with detail information …	2013			Scielo
Mesa, L; Galeano, G	Palms Uses In The Colombian Amazon	We provide a synopsis of the current state of knowledge on the use of palms by indigenous peoples in the Colombian Amazon. Thirty-six of the 41 indigenous groups inhabiting the Colombian Amazon use palms. We record a total of 82 useful palm species (78% of the total palm species occurring in the region) which are employed in 165 uses in eight use categories. A catalogue with detail information of…	2013			Wos
Mesa-C L.I., Galeano G.	Use And Management Of Palms (Arecaceae) By The Piapoco At The Northern Colombian Amazon [Uso Y Manejo De Las Palmas (Arecaceae) Por Los Piapoco Del Norte De La Amazonia Colombiana].	An ethnobotanical study of the palms used by the Piapoco indigenous people inhabiting the northern fringe of the Amazon forest in Colombia was carried out. Through inventories, ethnobotanical walks, and workshops, 28 palm species were recorded, 23 of which were used. For these species 44 uses were recorded the most important were thatching, wall construction, fruit consumption, beverage preparati…	2013			Scopos
Mesquita, Antonio De Lima.	Estudos De Processos De Extração E Caracterização De Fibras Do Fruto Do Açaí (Euterpe Oleracea Mart.) Da Amazônia Para Produção De Ecopainel De Partículas De Média Densidade.'	The fibrous tissue of the açaí fruit (Euterpe oleracea Mart.) is discarded approximately 1,200 t/day in the metropolitan region of Belém (PA) after juice production. This agro-industrial waste is rarely used in boilers as a source of energy cogeneration. Aiming to take advantage of the fruit fiber, the objective of this work was to study fiber extraction processes and treatment through biological…	2013	Thesis	The Work Has Authorized Disclosure	Capes
Mesquita, D. N.	Produção De Mudas E Cultivo De Açaizeiros Nos Estágios Iniciais De Crescimento Na Regional Do Baixo Acre.		2011			Embrapa
Mesquita, Daniel Zimmermann.	Zoneamento Agroclimático E Relações Hídricas No Crescimento De Mudas De Açaí (Euterpe Oleracea Mart.) Em Sistema Automático De Irrigação De Baixo Custo	Agroclimatic Zoning and Water Relations in the Growth of Açaí Seedlings (Euterpe oleracea Mart.) in a Low-Cost Automatic Irrigation System	2018	Thesis	The Work Has Authorized Disclosure	Capes
Mesquita, Divino Nunes.	Produção De Mudas E Cultivo De Açaizeiros Nos Estágios Iniciais De Crescimento Na Regional Do Baixo Acre.		2011	Dissertation		Capes
Miglio, Beatriz Valente.	Fungos Conidiais Associados Ao Folhedo De Euterpe Oleracea Mart. Em Três Áreas Do Estado Do Pará, Amazônia Oriental Brasileira'	Conidial fungi are important decomposing agents in the food chain, participating in the breakdown of organic compounds in leaf litter, being one of its first colonizers, in addition to also acting as parasites in plants and animals and occurring as endophytes in plant tissues. Therefore, the objective of this work was to carry out a taxonomic study of conidial fungi (Ascomycota) associated with d…	2022	Dissertation	The Work Has Authorized Disclosure	Capes
Miguez, Ingrid Santos.	Caracterização Composicional Da Semente De Açaí (Euterpe Oleracea) E Seu Processamento Para Obtenção De Manose	The açaí seed, which represents more than 85% of the total mass of the fruit, is left over as a residue from the edible pulp production process. Based on the increasing production of açaí, it is estimated that more than one million tons of seeds are generated annually, which, without proper disposal, accumulate in the production area. Given this environmental impact, the first part of this study …	2020	Dissertation	The Work Has Authorized Disclosure	Capes
Milanesi, Lucas De Souza.	Dinâmica Do Uso Da Paisagem E Sua Influência Nas Características Das Populações De Euterpe Edulis Martius'		2012	Dissertation		Capes
Milholli, Leandro Andre.	Efeito Da Polpa E Extrato Liofilizado Do Fruto Juçara (Euterpe Edulis Martius) Na Expressão De Nrf2, Keap1, Sod1 E Gpx2 Em Duas Linhagens Celulares De Câncer Colorretal Humano'	Colorectal cancer is responsible for high morbidity and mortality rates, and is therefore a serious public health problem. It is known that oxidative stress promotes colorectal cancer, since reactive oxygen species cause cellular damage. However, phenolic compounds present in the juçara fruit act to reduce oxidative stress. Thus, the objective of this study was to analyze the in vitro effect of s…	2020	Dissertation	The Work Is Not Authorized for Disclosure	Capes
Minighin, Elaine Carvalho.	Composição Centesimal, Perfil De Ácidos Graxos E Efeitos Da Digestão In Vitro Sobre O Teor De Minerais, Compostos Fenólicos E Atividade Antioxidante De Polpas Comerciais De Açaí (Euterpe Oleracea Mart.) Roxo E Branco	The açaí palm (Euterpe oleracea) is a palm tree native to the Brazilian Amazon, characterized by the presence of globular, rounded, fibrous drupe clusters with a greenish (white açaí) or purple (purple açaí) coloration when ripe. Its fruits are often used to obtain pulps, which can be commercially classified as coarse, medium and fine according to the total solids content. In this context, the ob…	2019	Dissertation	The Work Has Authorized Disclosure	Capes
Miranda, I. P. De A.; Rabelo, A.	Guia De Identificação Das Palmeiras De Um Fragmento Florestal Urbano.		2006			Embrapa
Miranda, Samanta Caldas.	Avaliação Do Potencial Antiviral Dos Extratos De Microcystis Aeruginosa E Euterpe Oleracea Na Infecção Dos Vírus Da Febre Amarela E Zika Em Linhagem Celular De Macaco	Yellow fever virus (YFV) and Zika virus (ZIKV) are among the most important emerging viruses in the world and, as there is no specific treatment for these arboviruses, studies are needed to search for substances with antiviral potential. Natural products may represent potential sources of alternatives for the development of antivirals, including those derived from microorganisms and plants. Diffe…	2018	Dissertation	The Work Is Not Authorized for Disclosure	Capes
[truncated: 677 more rows]

## Sheet: Duplicate results
Authors	Title	Abstract	Year	Type	Search source	Comments	Topic
[truncated: 204 more rows]

[truncated: 4 more sheets: Results E precatoria, E precatoria_Read in full,  Results E oleracea,  Results E edulis]
